# Supplementary material for: Wikidata and the bibliography of life
Source: PeerJ. 2022 Jul 7;10:e13712. doi: 10.7717/peerj.13712 (PMC9271275; doi:10.7717/peerj.13712)
Supplement: Supplemental Information 1 [file peerj-10-13712-s001.txt]

Q107595299
Q91468807
Q34053770
Q56118218
Q103943591
Q100411912
Q103835017
Q100379649
Q101147961
Q27058150
Q95996381
Q97541179
Q104115426
Q54774898
Q100412190
Q30579184
Q94145598
Q93452049
Q58838256
Q103951878
Q55775485
Q21191763
Q56096736
Q55757241
Q47112870
Q33672212
Q29464787
Q100893536
Q107670772
Q70084656
Q55790887
Q93278916
Q99885671
Q100414212
Q56021650
Q98702309
Q21131970
Q55798995
Q100403926
Q104027164
Q55765295
Q55777771
Q94388634
Q33696665
Q36293860
Q54559734
Q101440616
Q55809045
Q99872500
Q97568010
Q99885130
Q21192002
Q95680061
Q100722175
Q100380799
Q56099448
Q80440083
Q104051456
Q97683673
Q88412212
Q105020501
Q104457639
Q55758755
Q99842877
Q99963375
Q55757013
Q42307890
Q96658071
Q56008919
Q55808645
Q96052484
Q99852532
Q110451073
Q90768827
Q23065533
Q55752646
Q22962251
Q23058076
Q30559551
Q55760519
Q99885419
Q105743437
Q31034386
Q104052153
Q56679657
Q99653914
Q104174122
Q58837817
Q55778419
Q54669890
Q93960748
Q99972940
Q56554207
Q54800283
Q95997029
Q54643976
Q104115653
Q56777806
Q56912635
Q56341902
Q103823316
Q21191502
Q104432326
Q96633677
Q104454799
Q21185321
Q56045089
Q56195815
Q95679819
Q105020989
Q97515626
Q28940019
Q104453991
Q104118240
Q29461794
Q96058210
Q99523477
Q96070235
Q99620572
Q89993452
Q55783983
Q21128293
Q43296845
Q104454872
Q104453854
Q94389283
Q102096622
Q104455635
Q55754698
Q90643743
Q104434898
Q104117691
Q104053153
Q46796043
Q54565906
Q92173263
Q99963326
Q97483331
Q94266009
Q106884434
Q23542224
Q30948787
Q104460523
Q104453255
Q96032761
Q56198117
Q99863466
Q107078063
Q104454816
Q31156716
Q100641963
Q56119035
Q54490248
Q104453849
Q54692126
Q93959284
Q104820300
Q99572509
Q56138776
Q101075700
Q55787843
Q54689662
Q99641711
Q104452565
Q55630057
Q23296507
Q107661680
Q101056609
Q55754900
Q33330797
Q102093185
Q55751957
Q101224210
Q27048689
Q59761036
Q99653080
Q100381758
Q28938617
Q28940121
Q54783269
Q99863963
Q104115070
Q59508996
Q100559794
Q56012216
Q104051602
Q64024849
Q107671044
Q97497355
Q104458630
Q99872657
Q104453479
Q103842538
Q33416121
Q106955769
Q54666822
Q93532127
Q105020553
Q57275345
Q104455494
Q99885628
Q29036599
Q107509987
Q97480730
Q105896726
Q104434701
Q56100938
Q99577674
Q107595218
Q94273989
Q96633245
Q28960297
Q104453212
Q93469419
Q56873579
Q110445460
Q33717972
Q55809259
Q96027608
Q99966977
Q104431568
Q99657380
Q93493996
Q103867174
Q56022920
Q107658872
Q92299028
Q99524322
Q97569612
Q30864188
Q27048141
Q104714354
Q43296195
Q107061070
Q64081500
Q103835599
Q21192448
Q56200339
Q107538484
Q54647438
Q103836105
Q94989339
Q104430912
Q54645878
Q107975358
Q105744214
Q106290516
Q54651674
Q54635388
Q100721429
Q55791788
Q95996114
Q108118626
Q104453862
Q103835980
Q100709730
Q31009371
Q101148414
Q22813440
Q95998073
Q56552886
Q36404044
Q102096741
Q97576239
Q103944012
Q54635768
Q99655222
Q99885098
Q95640919
Q96001864
Q31028475
Q96001759
Q104115590
Q104027839
Q42307690
Q54965038
Q97322584
Q103867502
Q99859546
Q104456638
Q64024733
Q55757007
Q30937952
Q99647724
Q104116709
Q94266236
Q36332358
Q99642097
Q104428918
Q107670233
Q29028476
Q94112779
Q104116334
Q104458437
Q54666632
Q29473510
Q29460593
Q56192917
Q104451875
Q93961199
Q99859946
Q28939873
Q84079025
Q55756392
Q97515699
Q106956056
Q104051687
Q56022249
Q58623322
Q99641542
Q54577814
Q55766400
Q104458821
Q27061751
Q93469927
Q31033926
Q105624785
Q99654725
Q29456636
Q24208568
Q56165800
Q54554712
Q29462252
Q103898728
Q43260940
Q99888142
Q104452217
Q55758650
Q93447330
Q99641476
Q22925852
Q56521572
Q107536920
Q93505230
Q104454787
Q71501525
Q104455723
Q108035279
Q107670693
Q104428792
Q55993979
Q95135152
Q56043958
Q99884718
Q99873061
Q105073858
Q21090321
Q43191605
Q99657213
Q24237897
Q30998361
Q99647443
Q54579704
Q99872601
Q110861580
Q102083821
Q22132129
Q101007101
Q107485172
Q99661071
Q56940996
Q99432212
Q99653685
Q54552698
Q28944302
Q101151864
Q107495352
Q44695079
Q101571701
Q58889160
Q55801381
Q99827443
Q62016954
Q104456232
Q94389390
Q101207975
Q43193463
Q54596131
Q103872470
Q92332296
Q55786683
Q54670157
Q99657170
Q99655220
Q60250922
Q104428682
Q104434843
Q107057141
Q96002490
Q104452460
Q104431675
Q107498558
Q55775019
Q72820744
Q101440504
Q95996903
Q104453771
Q29463172
Q99841021
Q93615652
Q55756428
Q99668489
Q56097212
Q104623593
Q99853989
Q99648603
Q104116851
Q42943429
Q86985371
Q55778475
Q100555303
Q104257282
Q99887821
Q102419300
Q99887536
Q99659506
Q101568966
Q99965874
Q107498122
Q55760662
Q59245548
Q99620460
Q56117340
Q41792069
Q34528680
Q104460353
Q102083520
Q31132681
Q29460495
Q104050690
Q21128013
Q104451951
Q104461648
Q55780381
Q105744303
Q104459475
Q99659798
Q99975098
Q95632793
Q107590345
Q64356595
Q55755247
Q55783507
Q54553184
Q97483094
Q102084502
Q104254433
Q54237815
Q102190865
Q107750968
Q104116482
Q92299463
Q33226900
Q42945314
Q56228253
Q96070510
Q56533863
Q108033908
Q100730483
Q104817905
Q29303856
Q105898654
Q54730949
Q71125916
Q56198282
Q99843461
Q103820813
Q56201045
Q30730974
Q100991326
Q104453942
Q104454259
Q100405350
Q103841380
Q107659211
Q103820692
Q103841300
Q30855113
Q57273706
Q40256751
Q99975602
Q28939215
Q43229026
Q30053554
Q54643030
Q99657156
Q97560616
Q90769270
Q107670802
Q99851311
Q107485165
Q93517384
Q103820662
Q52535354
Q56805292
Q97576086
Q93447561
Q55951012
Q55756872
Q54577176
Q99659707
Q56133904
Q108224393
Q94103833
Q108034532
Q104431980
Q55782878
Q29458527
Q104432911
Q108663739
Q100707591
Q99851058
Q28659960
Q98703613
Q99955284
Q33825362
Q28957104
Q40801278
Q99577743
Q101571916
Q55757256
Q93524559
Q31036935
Q60176457
Q56207949
Q104253763
Q102084416
Q99655092
Q21191993
Q95999932
Q104714227
Q99863446
Q104115308
Q93516464
Q55974042
Q99669971
Q22810003
Q54670411
Q99842737
Q54755831
Q55780290
Q93855337
Q108034513
Q104435116
Q99872423
Q104818305
Q54487739
Q104051702
Q33960678
Q104827956
Q101202732
Q56118525
Q95586081
Q43194664
Q56155733
Q104454344
Q99557721
Q92173532
Q99871890
Q104027310
Q104436055
Q104026716
Q97485266
Q99885847
Q104027673
Q93525230
Q56009678
Q52694585
Q60176556
Q64024474
Q55623878
Q107670201
Q55768674
Q104053056
Q29463792
Q39349339
Q107495012
Q99843418
Q55781909
Q101440728
Q80440083
Q99659629
Q30878099
Q54642925
Q99667914
Q99973729
Q99836582
Q100545424
Q105073824
Q43296130
Q110698195
Q55767281
Q92300762
Q96688673
Q99885215
Q104053860
Q55760973
Q67232123
Q56006462
Q104026362
Q100721362
Q102083572
Q29458814
Q104051419
Q96028318
Q99871978
Q65937865
Q29462565
Q104119319
Q104117006
Q102419282
Q29469611
Q104027090
Q35241014
Q93626863
Q55933937
Q54670970
Q55765277
Q95997623
Q70078967
Q60180891
Q99656101
Q55756554
Q57277380
Q93957479
Q104117990
Q56658529
Q90641755
Q86970878
Q100722331
Q93453731
Q56045173
Q55765641
Q56116097
Q104255360
Q107574102
Q55776385
Q104050859
Q100380427
Q101058549
Q93450393
Q99640412
Q101440561
Q96027258
Q28949048
Q92267552
Q99884782
Q93617626
Q97682712
Q99868538
Q56023290
Q99859862
Q99887622
Q104116759
Q56164624
Q101148377
Q28287999
Q97538492
Q30984893
Q99857095
Q104255599
Q104454279
Q56701273
Q107468922
Q104624299
Q64023549
Q92173834
Q99863756
Q57093926
Q99888194
Q107535084
Q92436260
Q104174122
Q95997617
Q101007121
Q105074731
Q99868789
Q54577519
Q97462082
Q100530061
Q106601768
Q56099152
Q55249479
Q30569177
Q69491234
Q46239274
Q104026610
Q104455525
Q24208971
Q94107710
Q99653960
Q104453792
Q93875279
Q55801521
Q91404861
Q54602450
Q104118305
Q55762709
Q103843489
Q104259980
Q106882254
Q104714659
Q55758620
Q55790171
Q103843639
Q55871665
Q104459446
Q90232930
Q99827621
Q107500217
Q43122247
Q97573870
Q55753128
Q55756708
Q104116621
Q104428724
Q55755432
Q99885046
Q104430456
Q56206315
Q87001411
Q104434638
Q104432311
Q107592692
Q99640923
Q59025871
Q54561167
Q55758332
Q29464251
Q29462721
Q54553346
Q99974772
Q46239335
Q99617594
Q100317114
Q56023014
Q95019201
Q93866656
Q54708575
Q29464194
Q103836244
Q60543112
Q99856130
Q33354741
Q29454759
Q99974764
Q94263490
Q97484241
Q103842250
Q96108624
Q57277043
Q99654679
Q104436863
Q101007093
Q36659635
Q99639785
Q96681601
Q90272155
Q96068077
Q55765484
Q90007021
Q34529004
Q103867344
Q56016183
Q99656979
Q100991107
Q28940063
Q51479455
Q99659986
Q99656017
Q21284002
Q60449729
Q56096774
Q55756807
Q103820590
Q92287323
Q56118550
Q97481563
Q104458039
Q55764669
Q24206731
Q104457509
Q102255480
Q43297887
Q59154490
Q107498549
Q100380155
Q56022469
Q104026140
Q50773537
Q104053640
Q99642196
Q60406890
Q104119330
Q54647375
Q54799801
Q96069447
Q106920801
Q99854825
Q99974580
Q54760957
Q103953582
Q21189042
Q56196094
Q99577148
Q55763413
Q99654917
Q97515523
Q55778500
Q55768530
Q99670138
Q103842048
Q59445953
Q108118466
Q95634021
Q89965843
Q97060484
Q99888800
Q47360564
Q101061770
Q56006152
Q99654224
Q55809327
Q106881531
Q99973371
Q102094505
Q67239512
Q54555484
Q97497845
Q104431022
Q106286853
Q29452783
Q59334883
Q21128253
Q101074241
Q93964477
Q55753619
Q104115178
Q63347100
Q29461160
Q103939120
Q104456408
Q64081223
Q105743896
Q55808753
Q93868097
Q23307018
Q103842270
Q99655257
Q56520988
Q55757731
Q100411773
Q107574041
Q95389897
Q91468285
Q99641553
Q38586848
Q104460081
Q99975066
Q106601665
Q95637526
Q103836141
Q99873194
Q68830691
Q99659647
Q28938577
Q99654165
Q99857259
Q110530415
Q93449778
Q56099676
Q99855056
Q107595472
Q56520178
Q101100214
Q104027715
Q96108533
Q92299772
Q99656251
Q55767472
Q104254463
Q102190557
Q107670281
Q99668114
Q56016470
Q104118015
Q100709811
Q104452075
Q54726605
Q100545849
Q97567224
Q104428650
Q56011879
Q96029260
Q101080992
Q104453605
Q55777363
Q106506335
Q100830188
Q96002801
Q56036738
Q100559419
Q98702088
Q100402778
Q54800668
Q99888640
Q103820741
Q104436089
Q54624801
Q107592758
Q93278555
Q93462478
Q107624808
Q54801834
Q104118310
Q99670164
Q101057460
Q54553154
Q99639564
Q104458864
Q54656076
Q87006616
Q104461136
Q107671077
Q98697191
Q56099435
Q56206315
Q89631274
Q89402667
Q93957699
Q99888148
Q104431537
Q60248317
Q55773164
Q33105836
Q99574041
Q99884918
Q55752867
Q42294450
Q95640547
Q99856931
Q55752695
Q97534965
Q99639842
Q33840078
Q60250972
Q104431353
Q103981580
Q97480905
Q93448876
Q107500005
Q56099181
Q55918469
Q106586714
Q55760384
Q95997490
Q106601733
Q21764147
Q104460610
Q95997860
Q97574197
Q99477798
Q60191617
Q55768740
Q104025569
Q103841707
Q64023562
Q69495133
Q104254393
Q104434579
Q64024671
Q97321804
Q101059722
Q54609086
Q108034362
Q55751584
Q99827314
Q42307319
Q101439249
Q64024860
Q42528654
Q31051081
Q99842636
Q100557642
Q54577803
Q99654598
Q96016635
Q100722358
Q100413537
Q54635723
Q104052207
Q86977722
Q99653843
Q107060337
Q99859570
Q54554276
Q36622568
Q104456704
Q104115120
Q56658379
Q54717381
Q100721950
Q104254760
Q104051338
Q99660004
Q60049035
Q104254782
Q107535104
Q55750842
Q56024877
Q95667043
Q106588234
Q96057194
Q55754644
Q99669758
Q54649024
Q105743665
Q36184193
Q95676761
Q103953964
Q31029363
Q99670110
Q55788270
Q56164237
Q104459465
Q106965607
Q99953205
Q104053151
Q99886149
Q108034112
Q58109501
Q36776763
Q103841376
Q94389228
Q55758870
Q99844208
Q104432511
Q55757682
Q64024920
Q105076110
Q104818011
Q24630852
Q55783404
Q55757366
Q59445992
Q55777652
Q56155289
Q104428174
Q104458671
Q30574012
Q21185384
Q106955533
Q55778545
Q54554072
Q55782048
Q94108830
Q24210323
Q56552899
Q100726662
Q29468263
Q108224936
Q99975684
Q104052083
Q92299560
Q56209398
Q99656341
Q27334286
Q56658420
Q42309074
Q104049274
Q99857148
Q56090013
Q103841956
Q29468349
Q96028179
Q99640656
Q91204740
Q56019607
Q45733297
Q33105997
Q96016352
Q96002380
Q104623689
Q55754990
Q56830985
Q21191588
Q55753294
Q67232309
Q56001390
Q21132378
Q99653944
Q100556052
Q28939130
Q100722944
Q48161128
Q29038803
Q95678306
Q55951834
Q55764981
Q110445424
Q94108800
Q101102738
Q60403203
Q100729947
Q102094256
Q105075322
Q54488100
Q101008582
Q104431943
Q55634748
Q104256163
Q99843067
Q56082850
Q54696381
Q103843638
Q23058067
Q36734969
Q56069130
Q28956011
Q56009766
Q60176256
Q54643976
Q95999827
Q101440609
Q55777597
Q99962775
Q99670102
Q61978115
Q102088946
Q27061788
Q99827116
Q103898696
Q107061006
Q104454034
Q104714310
Q100407634
Q23644371
Q56015925
Q96001622
Q40814692
Q93866733
Q103869099
Q43216764
Q96071582
Q28951562
Q99653262
Q97499512
Q95030248
Q104436197
Q107595568
Q93447482
Q87005249
Q99660542
Q57493583
Q54630803
Q99656897
Q99653580
Q29454251
Q104117745
Q102093070
Q104114421
Q96071789
Q99863934
Q29468229
Q55760399
Q107538080
Q104458837
Q101572440
Q104027479
Q110907848
Q29470472
Q56521081
Q95133077
Q101140358
Q54668176
Q110451109
Q29394333
Q107624857
Q54492519
Q55869141
Q99544508
Q55776728
Q96062272
Q101440592
Q29307688
Q93275166
Q104116372
Q104116022
Q59794989
Q55771277
Q42294933
Q104454859
Q99654039
Q105889572
Q99654255
Q104714435
Q94493694
Q55767294
Q103949628
Q104624703
Q55755599
Q56001538
Q90809267
Q99863691
Q90642579
Q104026829
Q104052453
Q106506477
Q99655232
Q104114573
Q104454699
Q104115058
Q55774581
Q103823392
Q94145633
Q92425261
Q99641399
Q42295716
Q55756142
Q105074429
Q100411555
Q29392466
Q97499352
Q104457421
Q57405947
Q43193233
Q99656866
Q104026255
Q89631474
Q55789674
Q104625038
Q29453855
Q103943428
Q95998141
Q30821525
Q34632039
Q101056016
Q56022858
Q100991216
Q108223554
Q60176855
Q99843947
Q99886332
Q102096973
Q33594659
Q55779261
Q94989370
Q97484880
Q102083852
Q104451798
Q56119295
Q104431527
Q104258764
Q56638840
Q57277080
Q99886353
Q92426523
Q56699841
Q99640346
Q104624572
Q56006113
Q54565515
Q103841990
Q21128435
Q64023542
Q55782859
Q102419009
Q104460213
Q99975253
Q99840991
Q55750343
Q100644069
Q102092590
Q99577079
Q103939046
Q21127906
Q103943552
Q99886929
Q104428462
Q28938755
Q42898592
Q39716381
Q96068322
Q60543574
Q99654563
Q98702844
Q99850966
Q105681495
Q104253921
Q93617654
Q97683329
Q56957339
Q97462122
Q33105627
Q56120090
Q102089284
Q23000282
Q55758716
Q93527735
Q87008806
Q99868879
Q92173719
Q105073972
Q99887166
Q104049058
Q104437081
Q99641356
Q104050985
Q108548222
Q104432611
Q44154919
Q104465684
Q29455439
Q96030260
Q108663647
Q104436339
Q59323466
Q55756138
Q57276447
Q101148838
Q57425635
Q94110252
Q54666336
Q106881702
Q104434418
Q105644936
Q22810313
Q54759663
Q99577360
Q104827872
Q29464351
Q104435117
Q55758303
Q55808802
Q56189570
Q104455204
Q93958345
Q95996218
Q99851939
Q56553040
Q104817781
Q56209845
Q58837843
Q95997512
Q104822574
Q100403664
Q104025948
Q103836477
Q23069749
Q99641020
Q104051362
Q93451788
Q33582562
Q34317581
Q93532835
Q95996141
Q107574011
Q103952675
Q107624854
Q27062797
Q99859661
Q60181607
Q94274468
Q83219996
Q96108823
Q56097377
Q104465300
Q104436028
Q58307069
Q105073961
Q108218901
Q103868813
Q99640844
Q91235291
Q99657179
Q107061254
Q99864572
Q60178448
Q56009759
Q104027559
Q92602463
Q104025935
Q104027014
Q56201366
Q55809162
Q60191637
Q93525478
Q104465392
Q103841963
Q55792451
Q55792216
Q99641476
Q95637677
Q102094852
Q54584820
Q105074380
Q55794350
Q61750747
Q107057179
Q96107922
Q56010885
Q104027520
Q106506053
Q104115030
Q101151209
Q104465259
Q58838050
Q97483415
Q56015875
Q101060415
Q99872266
Q104455342
Q96001551
Q93471079
Q96178200
Q55762589
Q29458265
Q92300448
Q104025998
Q105887909
Q28955659
Q104431332
Q56674730
Q104255763
Q90346908
Q99868813
Q63645553
Q104118074
Q93519053
Q95999869
Q54663255
Q104119382
Q99868574
Q103872947
Q104432500
Q99661223
Q94263719
Q104115408
Q105075905
Q56554148
Q55808541
Q30853830
Q30953563
Q99639886
Q96001689
Q56192961
Q97567274
Q27050161
Q55756442
Q104025393
Q96108213
Q97534263
Q104432832
Q108223914
Q108318612
Q60526143
Q55777154
Q91206591
Q108035290
Q23717990
Q97563714
Q93529650
Q110861580
Q99654581
Q100317498
Q28957104
Q60180522
Q102077097
Q54648880
Q28655048
Q95996906
Q108698645
Q36400963
Q104116771
Q103898502
Q93962896
Q57086642
Q93873202
Q107538567
Q54648962
Q97060341
Q107593923
Q22925830
Q99576995
Q104453520
Q100730113
Q95145479
Q56138722
Q106286017
Q30881885
Q95998221
Q56023368
Q100730332
Q54635516
Q55791145
Q100550479
Q58838417
Q55758799
Q56098228
Q105743803
Q96108687
Q22679940
Q28944305
Q55755834
Q95378283
Q96029231
Q99952766
Q76971414
Q31155967
Q96107603
Q91186831
Q107574081
Q97515706
Q54669698
Q64216291
Q99851422
Q54801978
Q107500239
Q55752762
Q69495270
Q99975672
Q104118033
Q96632910
Q103951581
Q99967397
Q101057612
Q106563440
Q101073867
Q54554695
Q104456992
Q105020895
Q65923920
Q54563168
Q55754327
Q103937735
Q104452192
Q21192532
Q99873100
Q56158010
Q56010844
Q60176611
Q104025319
Q55755222
Q106286105
Q55752679
Q99660453
Q108224560
Q56165296
Q54573605
Q95995783
Q97060540
Q93454186
Q102074183
Q57810776
Q55773496
Q93529370
Q100402427
Q55789647
Q96029388
Q55623785
Q104053542
Q100319014
Q55882699
Q103842529
Q102089861
Q58049908
Q93530956
Q30780309
Q99639614
Q106883562
Q92029181
Q35606259
Q104255885
Q105680978
Q59119656
Q93278813
Q102190744
Q105899004
Q101100893
Q54800668
Q99639826
Q55758051
Q56804425
Q104459535
Q55757458
Q104051597
Q55793527
Q56019704
Q55764629
Q96679858
Q99852665
Q104051673
Q99654140
Q56012486
Q94107319
Q29470767
Q101073712
Q103898431
Q95996443
Q103953891
Q29399890
Q104460628
Q42896287
Q54577964
Q99654088
Q95997514
Q46295714
Q104458457
Q97569584
Q108224410
Q107495638
Q103951799
Q104053182
Q56171767
Q104027589
Q106750891
Q97574569
Q103842091
Q55767216
Q29469707
Q56015643
Q55790101
Q96070561
Q95996787
Q55756402
Q103844167
Q101056606
Q99885339
Q55791091
Q107624737
Q29462137
Q99868774
Q56021394
Q91187704
Q99886857
Q55778623
Q97497106
Q55809232
Q93469272
Q21192198
Q55777835
Q107625468
Q106779976
Q99962212
Q43304055
Q99660779
Q106881481
Q57277090
Q91206976
Q60176953
Q55756260
Q96000039
Q55630318
Q30681859
Q100730591
Q91872274
Q107625654
Q29458397
Q100973776
Q103842293
Q105743918
Q103841298
Q106970453
Q55522106
Q101099597
Q56197184
Q101571896
Q99523289
Q103841819
Q90005759
Q54553116
Q102418021
Q101076011
Q28944624
Q99647734
Q56009314
Q55808754
Q106890303
Q58519481
Q27048240
Q103842104
Q60180145
Q93451991
Q104114991
Q56072525
Q56132119
Q91187027
Q99573283
Q56002539
Q57494031
Q97576524
Q103843340
Q101571911
Q30574996
Q99654971
Q99661138
Q104452924
Q29303764
Q91206330
Q22952540
Q43194940
Q55784860
Q99669955
Q100555303
Q55767342
Q55757865
Q99886227
Q92300697
Q93482472
Q104454939
Q29398521
Q22680983
Q103952392
Q60323201
Q99851603
Q54578366
Q54630683
Q29468595
Q101073939
Q56163660
Q104430600
Q55780329
Q97574508
Q93439970
Q101575028
Q60191168
Q104714508
Q55789444
Q104052741
Q96069395
Q54566185
Q33731156
Q29461509
Q99656562
Q103872323
Q97573549
Q99858611
Q104457366
Q55764532
Q30677712
Q56153984
Q55113843
Q104115251
Q56536496
Q56165722
Q54565486
Q97534191
Q69494992
Q104624480
Q104428635
Q104434646
Q56163035
Q99656334
Q99888644
Q97576165
Q55871623
Q54555004
Q105075612
Q107060793
Q56939187
Q104430905
Q22255400
Q96143678
Q103844301
Q56016051
Q58134201
Q90814022
Q57495589
Q102247419
Q93971860
Q103842489
Q96000063
Q56165846
Q106964507
Q56096950
Q29012027
Q55766495
Q99974729
Q60326136
Q99885464
Q103842401
Q97484198
Q104465311
Q58612346
Q100150432
Q54549394
Q54646746
Q56207861
Q104053140
Q99851648
Q55809184
Q21764115
Q100721397
Q104025525
Q29454801
Q103843413
Q102272579
Q97322362
Q102083908
Q55766908
Q103951922
Q104431732
Q95999862
Q100427428
Q99967221
Q93283684
Q103823152
Q55764484
Q105898693
Q101075700
Q99668363
Q96022577
Q104452278
Q97574092
Q102105695
Q55765456
Q55777500
Q51692885
Q89631560
Q104456412
Q100530282
Q102190878
Q24237781
Q55765066
Q101572705
Q55764561
Q54557139
Q104459930
Q103836434
Q104453018
Q107623704
Q93509059
Q107594507
Q55779930
Q106506689
Q21191535
Q104452602
Q55776669
Q94283423
Q55788099
Q108033973
Q105076284
Q33188849
Q55755502
Q100828655
Q107593987
Q56008213
Q56521632
Q89630304
Q104114942
Q70083104
Q96632576
Q100729938
Q104714142
Q93206919
Q56204719
Q107670729
Q55867234
Q103869006
Q94245077
Q101056156
Q99843639
Q104026583
Q55771680
Q23672740
Q59212137
Q58276691
Q99841361
Q104185658
Q99577772
Q61491849
Q103844205
Q104457437
Q24208846
Q58838254
Q70103502
Q30735819
Q101149927
Q60452589
Q107574016
Q103943376
Q93631311
Q99641584
Q105074521
Q104053118
Q94281757
Q99871798
Q103841400
Q98703283
Q60329454
Q99669727
Q64112312
Q100729959
Q99840238
Q104115193
Q104465388
Q102127857
Q55773473
Q97498543
Q56160873
Q110861610
Q104118140
Q56021735
Q107624586
Q99647363
Q105898941
Q56133757
Q100376940
Q22678680
Q29461351
Q95997868
Q93628008
Q56099125
Q102092863
Q99655360
Q99886562
Q93522184
Q103873489
Q100556501
Q101573005
Q21191555
Q107057345
Q34705073
Q56010215
Q42295006
Q107593018
Q29463633
Q55753612
Q57493764
Q104116768
Q56099866
Q29470474
Q97481555
Q100730198
Q104453578
Q99653667
Q103870542
Q99888797
Q101058847
Q104048725
Q55778812
Q29462547
Q42041642
Q54537459
Q23307495
Q55809335
Q99871522
Q93964073
Q99849275
Q107670590
Q107508831
Q92173290
Q60050472
Q55762396
Q68450976
Q99640808
Q103835370
Q102096282
Q56194903
Q56025320
Q103943715
Q56009383
Q104257112
Q92901518
Q105076182
Q31017464
Q108034184
Q97534427
Q92333997
Q59154628
Q87010350
Q99967323
Q29461975
Q87008096
Q59446415
Q100555553
Q96680340
Q99657401
Q99854769
Q104452643
Q99639489
Q106954132
Q98703079
Q30660443
Q95371293
Q55808877
Q55764051
Q104116624
Q104051901
Q42294316
Q29397590
Q42271159
Q56225599
Q97567825
Q100402126
Q55774291
Q101008584
Q29456050
Q110445511
Q101073665
Q101008460
Q21090338
Q56192865
Q38854249
Q54675165
Q43261749
Q96633390
Q100377875
Q55773825
Q102417655
Q106586253
Q101007092
Q99654134
Q99647351
Q55756722
Q107078031
Q104115902
Q99863806
Q97480933
Q106587965
Q28829904
Q100413075
Q107061298
Q33238990
Q103841553
Q104452658
Q55764529
Q104458774
Q54592677
Q56149723
Q30052480
Q96070204
Q54571744
Q30882494
Q56015924
Q93522264
Q104453560
Q55865819
Q99655931
Q55789067
Q55775091
Q106585736
Q104436925
Q104714537
Q103841291
Q36583418
Q55636021
Q54571213
Q106970455
Q94110135
Q54670873
Q97538587
Q55762005
Q99864704
Q56023938
Q97461018
Q104254676
Q101075859
Q55778687
Q99659972
Q56132547
Q55776326
Q30716339
Q27056336
Q93874982
Q102105684
Q56196203
Q104824531
Q43194895
Q104453229
Q56191621
Q103952322
Q104455422
Q24238417
Q104436621
Q55761866
Q103841691
Q57884241
Q99655121
Q76972712
Q21189605
Q55761287
Q93470001
Q93519906
Q110445642
Q97534374
Q104049061
Q56023733
Q24810446
Q93477762
Q59876693
Q99886304
Q32288704
Q55760453
Q55785263
Q104453695
Q104431051
Q100598390
Q106586037
Q100729953
Q99846252
Q55627761
Q99656476
Q56568462
Q107060569
Q29031392
Q59806031
Q51735815
Q21816864
Q104025347
Q55754740
Q103841268
Q30830097
Q104461719
Q102089654
Q93631299
Q99656034
Q107535857
Q100828666
Q23640557
Q99827343
Q55790439
Q27061972
Q102417988
Q72319033
Q54670953
Q104714195
Q86998532
Q97535188
Q99851275
Q99886465
Q55791086
Q54650437
Q104052048
Q96057417
Q55756694
Q56644892
Q29461942
Q99573652
Q73616055
Q99616508
Q103841307
Q29463978
Q55764530
Q99656300
Q97573746
Q31074559
Q104257985
Q104436267
Q31033704
Q99872836
Q95996848
Q103898447
Q107592465
Q97322398
Q104714431
Q55756497
Q31160290
Q54553493
Q55760320
Q28938314
Q94573136
Q93470372
Q56395072
Q33502815
Q86982887
Q44116760
Q99853729
Q104432810
Q97573736
Q24207001
Q103835323
Q56209575
Q96027484
Q105514143
Q104049829
Q51479937
Q99655080
Q54714951
Q56023290
Q57276920
Q99655557
Q86973520
Q29462607
Q105075890
Q93631435
Q99974902
Q104027961
Q93508234
Q56021675
Q95639448
Q99855956
Q106285935
Q56072588
Q103938239
Q104435887
Q96684861
Q29463295
Q106922652
Q79602081
Q99888209
Q102272318
Q97560498
Q56044211
Q96061599
Q54800775
Q106881955
Q104434575
Q104052514
Q103836200
Q70070120
Q55758368
Q99647444
Q99620401
Q55754894
Q104821388
Q104428679
Q91204585
Q54641627
Q107670674
Q56566174
Q107592842
Q54524588
Q55761260
Q104624058
Q30727152
Q56191620
Q99827361
Q36796124
Q103867235
Q102255476
Q99864810
Q104115223
Q54724312
Q54649414
Q56164876
Q23810540
Q43262446
Q97535276
Q104025716
Q104457498
Q104432555
Q55758559
Q58164889
Q104051499
Q55627873
Q104455049
Q106954866
Q54663230
Q95676962
Q107670764
Q56555708
Q104436503
Q97573572
Q106965641
Q100413091
Q97574322
Q55755404
Q107625654
Q31052472
Q92334105
Q103842168
Q93454463
Q94483591
Q54586684
Q54796176
Q103872953
Q99572749
Q99864262
Q60181217
Q55783499
Q56006593
Q96002299
Q55760772
Q55868662
Q102083893
Q44940314
Q104430421
Q99655272
Q60247563
Q97482981
Q29469772
Q21186049
Q99850832
Q43920544
Q95679795
Q92901468
Q107670347
Q99873390
Q105074552
Q28944301
Q56288783
Q103937985
Q105073910
Q93469101
Q100721891
Q104174780
Q101440520
Q95998531
Q55755882
Q103898479
Q59789359
Q97466712
Q29464411
Q54563933
Q104623916
Q107060735
Q99654873
Q104714242
Q99659842
Q63321959
Q55754445
Q96070340
Q95679739
Q102096863
Q22676292
Q101060065
Q46240024
Q54669469
Q104453255
Q61692932
Q100350013
Q94267008
Q102094231
Q22697257
Q54574120
Q91202908
Q100722322
Q51511548
Q99857683
Q95455466
Q33106023
Q97623264
Q103842219
Q58520860
Q54744596
Q56010224
Q104454509
Q104434916
Q104254597
Q98703314
Q100379644
Q99640762
Q24231949
Q104428461
Q97497123
Q104119394
Q95027690
Q100553104
Q57835566
Q97462985
Q72868256
Q100350031
Q99864553
Q93477118
Q100730740
Q99888779
Q99887979
Q92436715
Q99863660
Q96107527
Q28817071
Q30610452
Q93454463
Q99859362
Q99886201
Q31993477
Q107623850
Q99974887
Q95998299
Q54571744
Q103836504
Q97502684
Q99660050
Q56023923
Q56698527
Q30621543
Q55792351
Q107661643
Q99851106
Q55764347
Q103954134
Q70104172
Q104453523
Q97576221
Q99973001
Q105743270
Q31036152
Q101052985
Q29464427
Q55768802
Q99886454
Q102418545
Q99852995
Q52802406
Q101572046
Q107495877
Q28939131
Q58415803
Q92558005
Q104257985
Q95998624
Q56157719
Q103874233
Q54802668
Q92759197
Q96001846
Q55765226
Q104465513
Q42476799
Q104052151
Q55752632
Q103951213
Q96030236
Q104454003
Q27055769
Q55761340
Q104826975
Q69496534
Q106564465
Q104452655
Q96028548
Q107594476
Q69501405
Q102419391
Q56116521
Q30858880
Q60191643
Q29461915
Q104436253
Q104623559
Q97484948
Q104434592
Q55753581
Q99868779
Q100409891
Q56777864
Q55797188
Q56010671
Q55783324
Q55783689
Q108034125
Q28938860
Q102083569
Q55761098
Q61037967
Q51037369
Q59678509
Q107625026
Q60180382
Q55787220
Q99857003
Q99647205
Q103836499
Q93495754
Q100425918
Q56915264
Q104052032
Q104459943
Q55782473
Q28948382
Q104436729
Q104452503
Q108223616
Q107668630
Q42308829
Q104026091
Q99647211
Q55765249
Q55052832
Q55808738
Q106882099
Q100730291
Q93487414
Q103820723
Q107078157
Q54559318
Q56163035
Q107592581
Q105738116
Q28939213
Q107594513
Q97484221
Q56520959
Q28948628
Q55631423
Q100408059
Q99654890
Q99873545
Q106955582
Q59446510
Q104052591
Q55808968
Q54561704
Q21185407
Q24232748
Q103870579
Q86971714
Q107659223
Q24237363
Q97484864
Q106967931
Q100721978
Q56072018
Q55754660
Q95995866
Q97567282
Q55757999
Q106285830
Q95995937
Q56686442
Q97543320
Q92173576
Q55760467
Q106286195
Q21192448
Q102190851
Q54639232
Q33880075
Q93033326
Q46239352
Q95998703
Q103953933
Q105738490
Q54651793
Q104432889
Q97059837
Q42294950
Q104052415
Q95679961
Q99629731
Q99973492
Q105073806
Q99661131
Q56206193
Q100991377
Q104431040
Q104452962
Q90005727
Q104824973
Q58942295
Q54538208
Q96002079
Q101572411
Q104451878
Q96108413
Q55758527
Q28937856
Q56012422
Q60318126
Q100408971
Q54555262
Q101440506
Q104457347
Q95668604
Q104459794
Q104051094
Q100379060
Q95998532
Q104435067
Q58991726
Q104431596
Q55752804
Q106649285
Q89632142
Q99855100
Q29470755
Q29452323
Q103842433
Q106972735
Q22895913
Q93525230
Q96685817
Q21090327
Q100557872
Q104436021
Q101572442
Q99544578
Q55764481
Q99854592
Q99885914
Q99851857
Q99640007
Q28939090
Q104456925
Q104053601
Q99660075
Q95999220
Q100721401
Q100553571
Q104826496
Q55758015
Q101150126
Q41337129
Q54493222
Q69497902
Q29468298
Q34233358
Q103843837
Q55791722
Q104053460
Q107485297
Q104436551
Q30657730
Q90634480
Q55776413
Q89632537
Q103842032
Q106586706
Q105074822
Q92902440
Q93450676
Q105680810
Q92902425
Q55635798
Q89633323
Q43197305
Q98704796
Q55758443
Q28937638
Q104116604
Q55764325
Q29028743
Q29471187
Q55756821
Q92173978
Q54765513
Q56196139
Q43295906
Q57311089
Q55799745
Q46326567
Q54665945
Q29461282
Q86993876
Q78538837
Q104052045
Q55869131
Q56218980
Q109431236
Q104453881
Q103841897
Q105888524
Q104624185
Q93867339
Q93496822
Q36404426
Q54659707
Q59677902
Q101572437
Q23059083
Q55934145
Q95997550
Q46367318
Q104432360
Q103844043
Q21090361
Q104255738
Q99659603
Q104827735
Q99655004
Q98702473
Q103943505
Q54554415
Q104254888
Q64024542
Q100547139
Q55755231
Q99975809
Q21189087
Q97466855
Q99851514
Q103820669
Q96002540
Q55777656
Q104452625
Q93975612
Q99851422
Q55753605
Q69502160
Q22680969
Q100569657
Q104027086
Q99524076
Q100465692
Q47353783
Q55766259
Q96026981
Q60181033
Q95366266
Q99885536
Q99656963
Q42986174
Q22910082
Q107057289
Q99868648
Q97538827
Q103836469
Q43303976
Q93507535
Q42896827
Q97497250
Q96068462
Q97482865
Q54553778
Q93467147
Q104026610
Q54767465
Q101571586
Q101440675
Q96061133
Q104825008
Q97567800
Q95995542
Q29458761
Q99656235
Q104116996
Q55761912
Q55779803
Q100722471
Q56031939
Q98702663
Q104254825
Q55764456
Q93501693
Q102089876
Q54602428
Q104255095
Q55756189
Q92173710
Q95998076
Q94112766
Q99660715
Q99656390
Q55763750
Q106750947
Q101100201
Q104436389
Q96027438
Q56007324
Q99966708
Q103842354
Q103835323
Q92173919
Q59398740
Q90809267
Q93518514
Q104050081
Q96687839
Q56008511
Q99963222
Q54758090
Q104254194
Q33944375
Q55770604
Q93622736
Q47360222
Q99861344
Q106881877
Q108035225
Q104453502
Q93283791
Q95366004
Q97322234
Q55761977
Q56873091
Q99641641
Q102180713
Q48110550
Q95997454
Q61067979
Q104027171
Q63071008
Q31121110
Q101140543
Q54552869
Q56045051
Q104428839
Q97562701
Q99967940
Q90116632
Q94109708
Q29463148
Q103841795
Q56022769
Q99620419
Q31102834
Q28938744
Q29471214
Q104455435
Q100401685
Q107060254
Q48094289
Q99544798
Q106585848
Q104436455
Q104051994
Q99884749
Q99888061
Q104456195
Q99758018
Q21187253
Q102089845
Q102190380
Q104027903
Q86989663
Q55766856
Q28828712
Q55791811
Q56207005
Q99641710
Q64023511
Q104434534
Q42942163
Q104118337
Q99670020
Q52619456
Q96001752
Q105743345
Q97485404
Q56679856
Q54722919
Q100349967
Q100721525
Q56196072
Q97498565
Q106561927
Q99657495
Q54533703
Q102247479
Q90007062
Q103843737
Q99840715
Q104826452
Q101059036
Q93500056
Q55866052
Q55768485
Q55865787
Q99884680
Q104027957
Q93500188
Q96029094
Q92296230
Q54086599
Q106255296
Q29461545
Q99861777
Q99843353
Q97557742
Q105073260
Q55762701
Q101008578
Q59267615
Q99642179
Q103874685
Q54632814
Q31042032
Q99885411
Q54646425
Q55776488
Q67277839
Q104624874
Q55764282
Q104026129
Q96052485
Q104453627
Q104454701
Q103841698
Q86973626
Q104051813
Q96000020
Q104826824
Q93958202
Q43258855
Q102190567
Q106971107
Q104452976
Q103898586
Q86987911
Q104053378
Q99657133
Q93522420
Q100407830
Q56159335
Q21185321
Q104428782
Q93631697
Q57276808
Q99660753
Q54662881
Q59885055
Q56099949
Q107537739
Q95998764
Q96001726
Q104462135
Q55774108
Q56015294
Q99655452
Q101571428
Q59509084
Q56072412
Q29390895
Q56165008
Q86968595
Q56008043
Q56047890
Q59446399
Q86996229
Q60176137
Q99837638
Q22712833
Q105076093
Q105680537
Q104455492
Q92172697
Q27055363
Q97484299
Q94283768
Q103871043
Q93872514
Q100402182
Q90572775
Q30619610
Q103836261
Q107592787
Q59987183
Q100390823
Q60922114
Q99857389
Q104460818
Q99863631
Q55774877
Q102418618
Q97481327
Q104118454
Q55773765
Q108037719
Q35283538
Q104114568
Q101046964
Q104116710
Q102084331
Q28938967
Q104053179
Q42294856
Q54557704
Q97498429
Q47112870
Q29467040
Q99657275
Q104053599
Q54647522
Q33505880
Q107752084
Q99967157
Q58896265
Q54549576
Q97480913
Q99873564
Q55764868
Q107624857
Q55631468
Q55781774
Q28109500
Q104460960
Q104461853
Q96061827
Q30693933
Q60180257
Q104461973
Q55798818
Q92900977
Q106955781
Q108223712
Q95998812
Q97578130
Q29463057
Q93510015
Q110861396
Q96063475
Q55766280
Q42295997
Q57275554
Q103954005
Q95690860
Q99617743
Q55766923
Q100405629
Q97502651
Q104051643
Q74245278
Q99952680
Q91187052
Q96658153
Q29471260
Q93452480
Q58677241
Q107057171
Q42295021
Q59853735
Q104117852
Q99647335
Q110854575
Q98697186
Q104456848
Q104435043
Q55777433
Q55993569
Q99888053
Q97461097
Q93490919
Q56190566
Q96679909
Q94107775
Q104048891
Q100730552
Q99656589
Q55808894
Q56504516
Q31122377
Q54670388
Q56160769
Q101202609
Q106601723
Q99660895
Q33105961
Q29458551
Q60548557
Q99544462
Q100558700
Q93260375
Q56001356
Q58458175
Q104428120
Q56017779
Q107536708
Q100597105
Q104049886
Q105514371
Q104823427
Q56035124
Q93524390
Q107670672
Q97570050
Q95371358
Q107500429
Q104453325
Q56021727
Q105075916
Q104116365
Q104051360
Q104254609
Q96028335
Q105073994
Q64386165
Q55865694
Q101573052
Q96070365
Q104817999
Q105073580
Q103871054
Q99857730
Q33178408
Q97573768
Q29461977
Q99661200
Q92192112
Q101147441
Q104462222
Q99654950
Q29461192
Q54573453
Q54646746
Q57133922
Q107061210
Q103870199
Q54658313
Q56035134
Q57489704
Q93855654
Q91870820
Q92293891
Q95371262
Q97885108
Q28959605
Q61641822
Q55764209
Q96069036
Q106601909
Q28937938
Q104431873
Q28937259
Q99863898
Q106966415
Q96069495
Q55760667
Q103843980
Q31021517
Q55754520
Q29304220
Q102419251
Q56166125
Q93439966
Q36431174
Q99617594
Q105075977
Q100556183
Q99524906
Q55776023
Q56120122
Q104431741
Q54802671
Q95460725
Q104714077
Q58153934
Q99851082
Q104052560
Q22813418
Q55877693
Q55758488
Q104027986
Q103823085
Q103869997
Q23306983
Q55752859
Q103952376
Q54627806
Q55764398
Q60180436
Q30633177
Q31038414
Q99654828
Q29468671
Q96033012
Q103820600
Q56154843
Q103952306
Q56191511
Q99888775
Q103874343
Q51569936
Q95998055
Q21090388
Q56022834
Q24203868
Q54635249
Q21188380
Q104052126
Q61446542
Q103872958
Q28944294
Q56536508
Q54554742
Q56017521
Q99974605
Q93453791
Q99641468
Q56023414
Q100316758
Q107537696
Q93524851
Q56023620
Q103937770
Q103867466
Q100597991
Q96002766
Q93973775
Q95998607
Q103842651
Q102077051
Q94108497
Q56622553
Q23542203
Q97573022
Q107661691
Q104116992
Q78507842
Q104821521
Q54554978
Q56164934
Q93855047
Q29469083
Q43195533
Q56007199
Q95030703
Q106886444
Q96633646
Q55757219
Q90477893
Q56010069
Q56019828
Q87009827
Q100317280
Q107536368
Q100560037
Q99863477
Q95453559
Q93963643
Q29464119
Q104026269
Q104430441
Q89631669
Q29462741
Q100730398
Q97573100
Q93529776
Q54664629
Q56147801
Q99863794
Q56012534
Q95633098
Q55758645
Q54494773
Q105074725
Q57493753
Q54669851
Q55780257
Q97498209
Q29452022
Q29462703
Q56023637
Q108225148
Q104431883
Q105898009
Q55758552
Q54584820
Q97481223
Q55780382
Q105020916
Q107485221
Q99860884
Q55630140
Q104027549
Q43295727
Q54597601
Q101008409
Q110146285
Q104431672
Q99617609
Q95999234
Q103841814
Q59446254
Q99657185
Q104165853
Q100405037
Q55755510
Q99852917
Q103841322
Q22043085
Q31029175
Q31060594
Q57073500
Q30982223
Q102074179
Q106587435
Q101055394
Q107538482
Q54499721
Q99840402
Q29457373
Q101572603
Q101150219
Q72179899
Q58415772
Q99973800
Q95997635
Q29451998
Q100553063
Q96001895
Q100530304
Q56007774
Q103841771
Q110861224
Q98703585
Q54602339
Q54627199
Q104437067
Q106780018
Q99857492
Q56014642
Q104052359
Q31159764
Q99887621
Q56520574
Q104431336
Q105020856
Q99656920
Q104254242
Q28955442
Q55758800
Q60381710
Q55761089
Q93631676
Q99887785
Q107538356
Q93500916
Q56196055
Q29470413
Q55762305
Q106290295
Q104435008
Q97534901
Q55760176
Q42294259
Q107670299
Q104117601
Q99854844
Q100893551
Q28937823
Q61067979
Q104428118
Q96070727
Q93448990
Q94263710
Q56118039
Q55757728
Q100730879
Q31113543
Q99641098
Q42307682
Q29390949
Q54630871
Q21090946
Q87003315
Q60060818
Q104053746
Q54802835
Q102096207
Q63090293
Q23306985
Q56005558
Q104428865
Q55775134
Q108223621
Q56138417
Q93510380
Q55790946
Q103943392
Q104116297
Q102089677
Q104457570
Q56022972
Q96107942
Q96028155
Q29469565
Q108035413
Q101060844
Q106464037
Q29466786
Q97567861
Q63185251
Q29464105
Q21764159
Q100730508
Q55758634
Q55785877
Q54488297
Q64076845
Q105074079
Q63645683
Q101572219
Q104053063
Q108035120
Q104818281
Q102084210
Q86997333
Q31148336
Q55766784
Q99836521
Q98705490
Q97480797
Q99657141
Q104117628
Q46893896
Q93617626
Q30560443
Q33106338
Q41692488
Q90008552
Q103836241
Q69394393
Q54788665
Q54589428
Q105739752
Q96680185
Q55783982
Q104118160
Q55755849
Q54555374
Q99851220
Q43191828
Q104025525
Q56854329
Q54564015
Q101572572
Q99640470
Q56012492
Q55767474
Q54560732
Q55774998
Q64023695
Q43196287
Q93516568
Q59666341
Q89631504
Q107498537
Q100408626
Q93621560
Q55766852
Q100555017
Q100709684
Q101151302
Q95458832
Q104434756
Q56208234
Q97322727
Q104118421
Q104453238
Q56190361
Q103870639
Q104117793
Q97502734
Q92173581
Q104623951
Q97534456
Q56568451
Q104053534
Q55782288
Q54648221
Q99642236
Q56700576
Q95680059
Q106286313
Q55764937
Q56915646
Q55769965
Q101057143
Q55765735
Q55808750
Q103843972
Q54635070
Q27062083
Q56679449
Q100597328
Q33295106
Q104820509
Q99854245
Q36400969
Q56164421
Q106966353
Q96681377
Q92172947
Q93971608
Q99872710
Q47114121
Q99852675
Q104026836
Q99954132
Q99617900
Q96001578
Q104452411
Q56198836
Q99572703
Q99653721
Q31153251
Q60181121
Q108223587
Q107624747
Q54788335
Q34171399
Q92334106
Q104454901
Q54723110
Q106601713
Q100556165
Q93597035
Q43215571
Q34209632
Q29463409
Q101150126
Q101060597
Q93259823
Q104459630
Q29470547
Q53998128
Q99640997
Q108224539
Q102089119
Q100974765
Q54552447
Q63252964
Q106967995
Q29454251
Q96433485
Q54769820
Q29464768
Q46796043
Q106890019
Q110445561
Q104256340
Q99655903
Q107623691
Q42947950
Q104430859
Q97060747
Q102419020
Q99657338
Q102096906
Q60176782
Q29455025
Q54670760
Q104431569
Q55751394
Q96016643
Q101007090
Q103898396
Q107057171
Q93258319
Q97543370
Q55772943
Q104465741
Q67240184
Q99659821
Q30982245
Q99647384
Q93971363
Q55921237
Q109807221
Q95389363
Q99431056
Q58607612
Q104051418
Q60326180
Q94436684
Q99653233
Q28940400
Q60356439
Q101102625
Q96063776
Q63071519
Q58838154
Q99842831
Q54306225
Q92436715
Q103841729
Q60180397
Q100405850
Q104053252
Q56091238
Q29455025
Q97462183
Q102077101
Q104435215
Q55809083
Q56153470
Q103841450
Q105020957
Q29304134
Q102418447
Q55764486
Q104256015
Q99640439
Q100410431
Q104436789
Q104432290
Q107061316
Q100727471
Q42272670
Q104051016
Q104431567
Q108223848
Q103836697
Q104026193
Q46324754
Q102083597
Q104435058
Q99842212
Q99860810
Q99855608
Q86984467
Q55765543
Q108118444
Q96063575
Q99887212
Q102417985
Q99872726
Q55765313
Q55762491
Q102419399
Q107061162
Q99620416
Q43303894
Q56015235
Q99963374
Q55758007
Q99887563
Q99669196
Q56023580
Q106698646
Q101106087
Q99657344
Q93507154
Q69492423
Q28944920
Q29456050
Q29463302
Q99872955
Q29473246
Q92254549
Q99872237
Q103841473
Q104624046
Q28944714
Q42254578
Q104465432
Q104026104
Q55760902
Q99640157
Q100722168
Q28775935
Q107670773
Q55755595
Q21127919
Q107060832
Q54741877
Q95676795
Q54585923
Q99973436
Q31159432
Q93505085
Q53852826
Q100721488
Q55761683
Q99869476
Q55753105
Q104431713
Q96632793
Q56120429
Q99524963
Q96108334
Q103867397
Q87001024
Q99655944
Q28645753
Q29469610
Q97515421
Q104027179
Q64024929
Q55756140
Q99653430
Q99857038
Q60181767
Q29457617
Q55797516
Q110861510
Q104254463
Q55764735
Q99853604
Q107574403
Q102089830
Q28945434
Q105681427
Q56689900
Q99655749
Q100553859
Q97466863
Q91073474
Q100405869
Q104452174
Q105075171
Q99868872
Q101572991
Q99828119
Q99855133
Q43221050
Q30652025
Q99887660
Q30665124
Q104465625
Q93508204
Q23301999
Q99620379
Q97560736
Q104052575
Q93470940
Q60303458
Q21192490
Q99844150
Q51385863
Q104117571
Q95995968
Q107712218
Q97502647
Q103946130
Q93472789
Q96108216
Q99842921
Q64023785
Q105073858
Q96679609
Q104026761
Q56016368
Q108318641
Q107670774
Q29030044
Q55765712
Q28708871
Q97573720
Q99860155
Q90641833
Q95481489
Q99843233
Q104118127
Q99639854
Q100408657
Q34880546
Q56659220
Q99660337
Q107668777
Q103950808
Q106955694
Q56196231
Q55753614
Q97578115
Q93466845
Q29040527
Q102419124
Q104455708
Q96026965
Q54554889
Q104431727
Q107670251
Q56165661
Q60191049
Q56522221
Q64024602
Q103841777
Q104049256
Q55968119
Q56519946
Q92427808
Q99655964
Q48716070
Q56164642
Q51517971
Q94270951
Q28944624
Q99871709
Q99885132
Q22076633
Q99888375
Q99656358
Q104436476
Q99264281
Q97558176
Q28939938
Q56014981
Q56689974
Q99653301
Q56025271
Q104026633
Q29461752
Q107498762
Q93258605
Q103844075
Q55757931
Q55773708
Q21091017
Q96001682
Q103868147
Q96028907
Q101572531
Q56160472
Q104461629
Q54635205
Q67236445
Q87010663
Q55777465
Q56035118
Q99873267
Q108034276
Q103842252
Q60176728
Q100556408
Q55757238
Q102090028
Q95667819
Q106971523
Q55758539
Q105746587
Q107624711
Q106587366
Q93276820
Q28937694
Q101147472
Q100405532
Q104051677
Q56520736
Q55624408
Q103943840
Q94273523
Q94110252
Q42902279
Q99887623
Q36826516
Q101147934
Q100530310
Q107574050
Q55761959
Q95388987
Q58107272
Q55623558
Q29395222
Q104048599
Q104460709
Q99857315
Q100554675
Q99884756
Q97543286
Q90639664
Q103823128
Q64080915
Q55774969
Q106881362
Q55764339
Q21128398
Q104457753
Q54670874
Q107625405
Q97484334
Q54537575
Q107498423
Q96029971
Q99656256
Q96032769
Q106464036
Q33426882
Q96030447
Q104026262
Q101060736
Q33814790
Q105898827
Q99966387
Q42295198
Q99827501
Q93452857
Q54801425
Q56912738
Q104825094
Q102190821
Q51510221
Q99884703
Q99869471
Q22812053
Q60228648
Q52316468
Q31123126
Q96067755
Q54528012
Q55775477
Q107592556
Q58098675
Q100453361
Q97567208
Q56022923
Q29011810
Q100709446
Q86984352
Q96108580
Q97462029
Q104053264
Q54553642
Q100991323
Q103835032
Q55792400
Q89631162
Q56096898
Q56213579
Q93613023
Q42271287
Q55758726
Q96062398
Q24237477
Q99852719
Q96687817
Q56016912
Q56011984
Q55776972
Q107592835
Q29302706
Q105897738
Q104027568
Q55762382
Q55767843
Q97483130
Q60449123
Q104435295
Q59806037
Q104025878
Q99660942
Q56690324
Q104465405
Q104026740
Q70178612
Q92427294
Q96027438
Q99577251
Q93127258
Q46055988
Q103867506
Q97623716
Q100721295
Q100403824
Q54666294
Q42294859
Q103843557
Q99859543
Q33905212
Q97567235
Q97497325
Q107670415
Q55776654
Q28954858
Q92296007
Q42898159
Q96001887
Q102077037
Q54487473
Q56012437
Q57276788
Q104714558
Q56225876
Q42900130
Q67213492
Q46293206
Q104453277
Q31096978
Q55788631
Q103823115
Q95998724
Q97466673
Q96002561
Q104460591
Q55757869
Q104453082
Q108318786
Q107594345
Q31163583
Q104052123
Q58225306
Q104051685
Q99758274
Q104457940
Q104436271
Q33706764
Q99963314
Q55790089
Q99857153
Q55787154
Q60181160
Q96821594
Q99655025
Q97576354
Q102089288
Q97534971
Q89631550
Q103843610
Q105073797
Q36554926
Q29031929
Q99873215
Q55777455
Q28951737
Q56012292
Q110694120
Q56161123
Q56146652
Q57524822
Q98702153
Q97059650
Q54649051
Q54665471
Q110531042
Q99873218
Q104452359
Q29106837
Q55791456
Q23001511
Q54665945
Q56030156
Q103952216
Q23409661
Q107593292
Q96057850
Q21188350
Q29452860
Q92901638
Q59884986
Q90272097
Q54556717
Q92528934
Q103867627
Q60181428
Q99974861
Q64024057
Q104451793
Q99654931
Q103867429
Q104459703
Q95467236
Q96030203
Q56023259
Q104431765
Q29461457
Q103946442
Q99653950
Q99851855
Q99656294
Q97480728
Q101202847
Q97485421
Q103841370
Q56023464
Q93875520
Q29458681
Q99620486
Q99431104
Q104431303
Q67237294
Q99654289
Q104115665
Q103823321
Q92299381
Q103952378
Q55778546
Q58840735
Q42295948
Q55764188
Q56195824
Q54614419
Q104053664
Q56016186
Q33507559
Q107594747
Q56158804
Q105744149
Q21092204
Q97463442
Q55774874
Q56267666
Q100895234
Q29470313
Q89632361
Q99872554
Q95626504
Q100722485
Q99861875
Q99648800
Q56021431
Q99857079
Q29453165
Q106953030
Q107495754
Q31045833
Q56443842
Q104118401
Q101054920
Q97560111
Q101148669
Q93197261
Q107671002
Q99851881
Q54544441
Q55776752
Q57231328
Q103871179
Q99640241
Q107078347
Q104174321
Q104458730
Q33398091
Q104436215
Q104714145
Q103954111
Q104117859
Q55772637
Q31165568
Q97562802
Q56090409
Q92299061
Q107676310
Q56210196
Q103835503
Q29013669
Q104430358
Q103952444
Q99850897
Q90699363
Q106881615
Q91186669
Q55755271
Q96061839
Q99885609
Q55779932
Q99973758
Q99642175
Q104174171
Q96108695
Q92900555
Q107595789
Q99655063
Q107624863
Q33485366
Q29456604
Q29455522
Q101666639
Q97683749
Q106601758
Q33373373
Q54560910
Q21191759
Q102096687
Q100727412
Q71114946
Q104431546
Q29468288
Q105897893
Q22678157
Q100427410
Q100549229
Q43296090
Q103823450
Q110697646
Q89631606
Q95997752
Q93466318
Q104025763
Q99647124
Q101148518
Q55763068
Q60163752
Q99656942
Q99544532
Q104714745
Q89633202
Q108033946
Q103943419
Q108225067
Q107624861
Q103842267
Q95027892
Q99962701
Q89994055
Q21189519
Q61513591
Q23069132
Q99871737
Q56207295
Q55777695
Q59446403
Q56923896
Q54562004
Q99661090
Q55773801
Q107659222
Q54662178
Q104050906
Q95467177
Q102096158
Q99873385
Q93449985
Q101057023
Q89632225
Q56024412
Q99656378
Q58428130
Q104457530
Q104116391
Q56022655
Q56117513
Q55776035
Q99885839
Q99620409
Q56024280
Q101037384
Q55765697
Q104026612
Q73126235
Q99872886
Q55758421
Q100378314
Q96016630
Q100405859
Q89484179
Q107752010
Q104624019
Q93260944
Q34808744
Q56007494
Q99873122
Q58837747
Q23050478
Q105074941
Q56088198
Q55619525
Q93496279
Q103842568
Q59339949
Q55775764
Q60231967
Q101060821
Q99886343
Q104461023
Q21192451
Q93259649
Q55767710
Q56206271
Q104714546
Q100597062
Q103937840
Q42273930
Q55766425
Q100410097
Q106882332
Q55776365
Q60176245
Q24238460
Q96069085
Q100409083
Q93868557
Q57540270
Q103841967
Q99840873
Q99974881
Q99887397
Q104457514
Q107624747
Q56015235
Q97574051
Q54555179
Q55758256
Q29453569
Q55627905
Q94145482
Q104465293
Q103944080
Q104119144
Q104820377
Q54578427
Q104026055
Q99855769
Q99432394
Q30958305
Q103835005
Q94544095
Q54554830
Q101059005
Q107537881
Q99640291
Q104053179
Q56208884
Q100598126
Q99872758
Q55951834
Q93274093
Q55766567
Q58676804
Q94116635
Q95996469
Q104624855
Q55785550
Q100425658
Q100405556
Q63964385
Q103842591
Q101148661
Q100730168
Q100555284
Q100722336
Q99656132
Q93868811
Q107592446
Q97515709
Q103898517
Q105680499
Q52486175
Q31029424
Q29390855
Q104026086
Q97682712
Q104436102
Q108223962
Q105073871
Q56674940
Q28954206
Q97573592
Q99654112
Q104459773
Q54496541
Q21191574
Q90572774
Q56157317
Q100554996
Q97463369
Q107592586
Q107508785
Q104624325
Q93450325
Q100378347
Q100410819
Q102182128
Q101572472
Q56502668
Q107538031
Q54547466
Q56021641
Q54651952
Q56115752
Q99660529
Q108318208
Q43304002
Q55782030
Q29307728
Q99574093
Q61448576
Q101047029
Q102089295
Q55791976
Q98702663
Q94104286
Q107060872
Q99842823
Q29452987
Q97462267
Q103946477
Q34487921
Q29461634
Q99655482
Q104053849
Q99856488
Q55758768
Q95996139
Q55053136
Q99863763
Q94112396
Q56204737
Q54551953
Q54656161
Q100408175
Q99669681
Q103952306
Q96633776
Q96680853
Q104825921
Q95997100
Q95366214
Q101036957
Q94112995
Q104049250
Q99885145
Q93963646
Q99859873
Q97322178
Q29463008
Q99852403
Q107625270
Q107060784
Q56099936
Q60178407
Q104428242
Q105075029
Q58107724
Q92902425
Q29013669
Q105074549
Q100597872
Q29454446
Q99864098
Q104428415
Q43296484
Q55809367
Q52576216
Q55779623
Q56159335
Q27334286
Q51416264
Q99872543
Q54596440
Q107590544
Q54573369
Q99851499
Q24206955
Q36778876
Q104458674
Q104431554
Q106506097
Q99859282
Q96001736
Q55765044
Q99668219
Q101202933
Q93519753
Q99851898
Q100953914
Q98733999
Q90328967
Q30827758
Q56097344
Q99861287
Q97498209
Q100380071
Q99863416
Q104429921
Q54671352
Q56205730
Q104453724
Q104027532
Q58838346
Q33390391
Q102096158
Q96002369
Q55774724
Q56207825
Q99852479
Q54495861
Q104049886
Q105020470
Q60534672
Q55627693
Q95995514
Q99973309
Q86987280
Q55974041
Q105889730
Q56016172
Q56012863
Q74748413
Q56096863
Q107670307
Q104027722
Q93624349
Q70080401
Q99656282
Q99836053
Q54487285
Q56198700
Q101148215
Q107593260
Q108033925
Q96108876
Q57647938
Q54487808
Q69494476
Q99655098
Q57276366
Q56195131
Q104432137
Q56015154
Q97502939
Q99573831
Q99888813
Q96063460
Q103835493
Q55776590
Q97484999
Q59789348
Q99888097
Q106965292
Q99886945
Q100412501
Q107537640
Q99655424
Q57964858
Q99826936
Q99544631
Q95371716
Q104452802
Q63367141
Q43728032
Q73507171
Q93491814
Q104026651
Q101440710
Q56023663
Q104461937
Q104713973
Q108119039
Q99541602
Q108035098
Q55767234
Q97570044
Q70078804
Q107592312
Q108318698
Q21192452
Q30846884
Q55974047
Q104452587
Q95141984
Q54562792
Q104253928
Q91206220
Q55800710
Q93477341
Q108223603
Q104459671
Q100558311
Q99884976
Q97502736
Q86986226
Q104256787
Q99647240
Q99667985
Q104458462
Q56024226
Q21187241
Q56164056
Q61014482
Q99869152
Q100721368
Q106290252
Q99840722
Q99887814
Q103836323
Q104430142
Q59039703
Q58838483
Q99884874
Q104050594
Q56195131
Q101201994
Q99668456
Q102190448
Q58837871
Q110445605
Q104051849
Q104624820
Q104025577
Q56225363
Q99856239
Q100722222
Q93260267
Q103841840
Q95998869
Q97574150
Q96001888
Q96061678
Q57533697
Q54783269
Q102247412
Q100407763
Q107057556
Q107592532
Q104026263
Q101148987
Q56522264
Q99659483
Q64081054
Q55968992
Q55773298
Q102096863
Q107594530
Q54655018
Q97485120
Q99869436
Q101059568
Q34291818
Q104116473
Q104457525
Q24674096
Q29473012
Q99640445
Q56099141
Q100557636
Q39516359
Q107468932
Q104453831
Q58838381
Q64387167
Q109808799
Q100318329
Q93617364
Q102096198
Q56022890
Q99962703
Q99841314
Q29468455
Q94436503
Q55764859
Q55865843
Q28577690
Q55771186
Q99654073
Q29458731
Q102096037
Q104822685
Q100453364
Q54845655
Q56947848
Q96686422
Q90602798
Q90317118
Q54646795
Q99656326
Q104461630
Q99640847
Q104431844
Q53132034
Q42886404
Q108034914
Q93445412
Q55776770
Q103841665
Q107584540
Q52507545
Q70077557
Q59446491
Q93259983
Q56015384
Q54775933
Q35992322
Q36317052
Q61584416
Q104714231
Q56009559
Q56118625
Q108118456
Q99855847
Q99639901
Q99853003
Q30980837
Q105074754
Q99648441
Q95996695
Q27048744
Q55777161
Q104465512
Q104430079
Q110445312
Q97538812
Q101568964
Q33481031
Q97484870
Q99888834
Q56208857
Q104052432
Q56024873
Q101008543
Q99869610
Q58134530
Q86998401
Q99670158
Q28940200
Q104048850
Q102190707
Q59116641
Q55752267
Q55628864
Q104118409
Q107592725
Q99669820
Q55774370
Q56015945
Q104437069
Q102089503
Q99668375
Q54597136
Q55777562
Q99885232
Q61772310
Q99639913
Q60181262
Q56197521
Q104454459
Q95640923
Q99656389
Q99852874
Q89631657
Q55768390
Q104714525
Q108317842
Q27048616
Q90639510
Q56024309
Q22813417
Q99654175
Q51456118
Q93527110
Q97563014
Q99885031
Q95632902
Q104118102
Q99851276
Q106506388
Q104027895
Q28938347
Q106601820
Q55760688
Q101572624
Q108224394
Q56098384
Q60307947
Q104026386
Q99653884
Q99668155
Q55791875
Q104255813
Q103836476
Q103836466
Q105646009
Q23270282
Q104434700
Q104258075
Q99888600
Q105889764
Q62535894
Q104053391
Q99968130
Q103842021
Q99660907
Q56016488
Q102419250
Q55762631
Q99660453
Q101008589
Q100599730
Q56094400
Q103950920
Q99654492
Q99967979
Q102094887
Q54487721
Q72585149
Q99660307
Q21192535
Q56024277
Q56914185
Q29468150
Q56189261
Q60558679
Q60560180
Q100722553
Q97576237
Q56072377
Q100425941
Q104115075
Q96686629
Q58134587
Q105073413
Q55877526
Q99975730
Q56158455
Q29305029
Q33527965
Q89631090
Q108037810
Q21128541
Q103937772
Q104118525
Q54555362
Q104456337
Q55762591
Q104436382
Q103898366
Q99653223
Q92428828
Q55766980
Q99856050
Q56088279
Q99887430
Q104818842
Q100409620
Q86992926
Q107751816
Q55775169
Q103823078
Q96027560
Q56163884
Q54601745
Q35059594
Q104431790
Q103898397
Q28300930
Q108034247
Q29461851
Q55754806
Q101054928
Q28940304
Q22984691
Q93445412
Q99852995
Q104453035
Q56090782
Q29470477
Q29390978
Q99844329
Q104432923
Q97502796
Q101008556
Q55774495
Q103842274
Q104118436
Q21191906
Q91186785
Q54801199
Q56209528
Q104453011
Q97623331
Q99864500
Q31044024
Q93452393
Q27048605
Q99860856
Q56012012
Q104820091
Q96002231
Q29470335
Q93535161
Q99431410
Q58889181
Q99863756
Q55753248
Q35949661
Q99654577
Q104455598
Q107591879
Q105898674
Q54503989
Q55792400
Q36289105
Q104115702
Q104430505
Q104455714
Q104050665
Q56395372
Q57276759
Q55773493
Q95997571
Q54643346
Q55765210
Q99966099
Q107625426
Q56023332
Q106955678
Q67235570
Q99967561
Q108033925
Q103843738
Q99844383
Q107594163
Q54648822
Q44139434
Q46331652
Q55764448
Q105075569
Q100380427
Q55763002
Q105075275
Q104733964
Q101059167
Q99670143
Q99856260
Q101572921
Q54560607
Q54662222
Q104437064
Q100412175
Q107485237
Q104432124
Q99661094
Q23005518
Q92296969
Q94104350
Q99962056
Q56164077
Q86998117
Q104052397
Q54521676
Q56190020
Q28251466
Q99885122
Q104255633
Q99656367
Q99654776
Q106956028
Q100597136
Q58889261
Q99656325
Q106956123
Q54771359
Q102084331
Q60398372
Q93276023
Q60181502
Q97569592
Q99656846
Q56689984
Q28954770
Q33105758
Q104457425
Q101060297
Q99661330
Q101572478
Q45801540
Q99872884
Q22752263
Q55794350
Q56960467
Q104026185
Q70111967
Q97543847
Q103947176
Q104454808
Q104026269
Q93530206
Q56989840
Q55762135
Q56657899
Q93448840
Q93521100
Q101573008
Q59446586
Q104052450
Q57490670
Q56161123
Q101571407
Q103948749
Q93620639
Q56088252
Q100721323
Q105076259
Q46930676
Q99640746
Q54670989
Q97322227
Q64953738
Q43297750
Q56656666
Q102093848
Q104118405
Q104456050
Q64024346
Q106882190
Q103874343
Q99864216
Q55778767
Q109908359
Q54642641
Q56011818
Q91205686
Q101057218
Q97622743
Q57277379
Q55785914
Q108118459
Q54568645
Q104118535
Q99852900
Q105625195
Q33105739
Q104453672
Q102096191
Q21775030
Q93462653
Q99660368
Q104454833
Q93447350
Q29454993
Q103820717
Q86990800
Q54688067
Q81014138
Q104827354
Q103944007
Q60511560
Q55758499
Q55757219
Q107061074
Q99661124
Q56164944
Q103835102
Q99660650
Q101392595
Q104465510
Q104434923
Q95133723
Q55765168
Q56011777
Q104114635
Q106601807
Q56090678
Q55760526
Q99656726
Q101632212
Q101059760
Q86971560
Q55775671
Q92300786
Q104453540
Q104461461
Q99871524
Q101140698
Q104430394
Q29468725
Q99544462
Q104432543
Q55775563
Q99647334
Q22910786
Q104436401
Q92426035
Q87008006
Q103867466
Q99871838
Q104119196
Q23779963
Q92426565
Q89631926
Q56116914
Q24203868
Q30619884
Q89991079
Q55777698
Q87011803
Q96684513
Q103841786
Q99854710
Q92994747
Q107661780
Q56007474
Q92171855
Q104051355
Q93521309
Q99869314
Q56099154
Q55774920
Q99886004
Q103823553
Q104049034
Q103835760
Q31160290
Q104713993
Q105889994
Q96633847
Q55752826
Q104432783
Q55764047
Q54665961
Q91240336
Q95389023
Q107670636
Q29468399
Q99640500
Q107668820
Q100560037
Q56161096
Q36609223
Q30558697
Q55059023
Q55993938
Q55750741
Q63071632
Q106779644
Q100730256
Q55756013
Q56163157
Q30586702
Q104050036
Q107492573
Q60546704
Q56012844
Q55765671
Q101401660
Q106955685
Q55760384
Q90812806
Q104053046
Q67400833
Q55765656
Q40200762
Q60476270
Q22117552
Q104117883
Q99852665
Q99656020
Q97543810
Q29464090
Q93624959
Q54596440
Q101008405
Q22910782
Q55782105
Q105743806
Q104460070
Q57276483
Q27057108
Q57277168
Q56006312
Q99659908
Q29301953
Q97461103
Q86997761
Q56024296
Q55798487
Q24238423
Q99842250
Q110861549
Q104432433
Q99863812
Q55783752
Q104457601
Q56170808
Q100991179
Q104207032
Q54588774
Q21191518
Q56024255
Q36233660
Q93487352
Q95996817
Q29302239
Q103836513
Q89926764
Q99655788
Q33531433
Q55808523
Q95995540
Q56192914
Q102094887
Q99641742
Q55755363
Q104624656
Q106506197
Q56520367
Q104175862
Q103836120
Q95366089
Q55768931
Q33546304
Q61714536
Q100546743
Q54575493
Q55762561
Q28938040
Q56194965
Q55760686
Q101101788
Q97576084
Q99577076
Q31150878
Q107593195
Q100550267
Q101073685
Q33105810
Q56006133
Q100991291
Q99966774
Q56117829
Q59876486
Q99974886
Q64023744
Q55624848
Q29453474
Q99660430
Q99827151
Q106507732
Q104431669
Q56034701
Q92295180
Q101572658
Q99620181
Q99961969
Q60164406
Q103836143
Q105738053
Q54754854
Q55775991
Q99655312
Q54578121
Q56196453
Q103870976
Q99857196
Q87010316
Q100556580
Q99647393
Q54552847
Q36793977
Q55776567
Q93481970
Q55789461
Q55878760
Q99842233
Q54666640
Q55765319
Q64024793
Q33105624
Q101572797
Q103869997
Q101056043
Q97321785
Q56522814
Q56521053
Q55756689
Q102190848
Q99887052
Q110907919
Q104026174
Q104430053
Q99640836
Q97535198
Q98705886
Q67321601
Q30855752
Q55879212
Q101572603
Q54643130
Q102094345
Q103952558
Q54565902
Q96001753
Q93962839
Q97497977
Q27061965
Q102093140
Q54667173
Q55951889
Q94998599
Q99888795
Q56023161
Q56010979
Q56008912
Q104118293
Q55774817
Q59876462
Q29462429
Q97482914
Q55753467
Q60781629
Q97502965
Q99975437
Q57495120
Q103951928
Q23090355
Q100709442
Q55764612
Q28944909
Q99655610
Q99868912
Q102190604
Q103841806
Q104457533
Q60181511
Q59446286
Q54801464
Q55761778
Q93631684
Q97560047
Q101571388
Q55791562
Q104458881
Q29470089
Q29300217
Q54649414
Q101061797
Q31043902
Q99872731
Q60180056
Q56093481
Q56155564
Q31060200
Q104453207
Q91188248
Q99654910
Q48129616
Q54643906
Q70080231
Q110907919
Q104116157
Q99962169
Q94436657
Q55760970
Q56009606
Q99887383
Q107574084
Q105075730
Q103835867
Q104254491
Q104114969
Q57277710
Q99711112
Q97572942
Q29455515
Q97466929
Q97483070
Q54487893
Q96029940
Q29468726
Q93452706
Q106884287
Q46239874
Q54659104
Q21128218
Q55775521
Q30780583
Q54564084
Q99653332
Q107537855
Q58107335
Q99659479
Q30949318
Q62570567
Q107668521
Q99639964
Q99659649
Q55765292
Q104624839
Q97572797
Q97502870
Q94266230
Q99431249
Q99617862
Q104027850
Q56195502
Q101099308
Q96108556
Q56036899
Q103952394
Q95998947
Q97499084
Q102094252
Q99851290
Q56012438
Q104258756
Q29469472
Q105680992
Q106779569
Q107060954
Q99953056
Q99653145
Q91345750
Q57381505
Q54514955
Q103841557
Q99528579
Q55774345
Q56522746
Q56120773
Q104431340
Q99572850
Q99885236
Q74589012
Q29470219
Q95998670
Q33877622
Q95625560
Q107508785
Q42295218
Q97481364
Q55782207
Q104818641
Q99852540
Q56024646
Q94139251
Q21192594
Q55775682
Q104453220
Q90233233
Q99653096
Q59876369
Q107591309
Q21192493
Q87001695
Q43262478
Q103820828
Q29470558
Q99886813
Q104025716
Q92171975
Q60180150
Q55766235
Q100375673
Q97485032
Q95997995
Q36795580
Q99884762
Q96577219
Q106585880
Q54555791
Q55764385
Q54767892
Q92436639
Q99886700
Q99975598
Q55798501
Q97559888
Q29393118
Q56440153
Q56088272
Q55760691
Q104714500
Q107454190
Q97484331
Q99620513
Q100721983
Q104822831
Q106509490
Q99888038
Q108224467
Q55777590
Q100405980
Q29465170
Q107676297
Q95999164
Q97574034
Q99841271
Q64024343
Q104117969
Q90640590
Q60357708
Q95639124
Q103843285
Q99661189
Q108035132
Q56149986
Q99659661
Q55767323
Q105739179
Q96071383
Q29461643
Q99962138
Q104428452
Q104114680
Q104436461
Q90233941
Q56521823
Q95998298
Q100731342
Q55760247
Q99872632
Q92172765
Q99842201
Q55877693
Q56021824
Q54801580
Q93627501
Q97485266
Q99871631
Q56689980
Q55801485
Q21191946
Q104820019
Q104460772
Q99639932
Q99975143
Q104025575
Q104459878
Q91205164
Q99654710
Q95998162
Q106780037
Q54494718
Q56917170
Q55753306
Q96061187
Q101056422
Q56208860
Q96681644
Q100405411
Q56195161
Q99654488
Q105680999
Q55787128
Q104454700
Q103952076
Q107595167
Q60515164
Q97558435
Q55754762
Q100721340
Q100709897
Q54635310
Q104459935
Q70676303
Q99639483
Q99524197
Q96633587
Q56009579
Q56014710
Q107078290
Q99430987
Q104435778
Q104457091
Q103867635
Q99854370
Q99573105
Q108219624
Q99973056
Q99841068
Q104431716
Q36476827
Q92300790
Q28606505
Q55757886
Q109432127
Q107624826
Q99431009
Q33105932
Q55778970
Q59344618
Q31137987
Q102419118
Q99853757
Q57277306
Q27062263
Q92437507
Q105074353
Q99864685
Q107060786
Q103868894
Q93468131
Q64024199
Q102093540
Q105020904
Q97498534
Q99973216
Q100404060
Q106973810
Q100557540
Q30774807
Q21089710
Q100727233
Q59270421
Q56827559
Q99858429
Q92172957
Q58838128
Q104458596
Q101572767
Q103951799
Q89630051
Q103951944
Q107078244
Q97322008
Q105897893
Q55773958
Q55774749
Q55774029
Q58700986
Q104434454
Q55752566
Q104457462
Q54578343
Q104027912
Q103950152
Q104714528
Q30651099
Q23707628
Q55772924
Q21816840
Q96633276
Q54579723
Q55753073
Q99962508
Q95678268
Q104027150
Q99885980
Q99977246
Q55772236
Q54553321
Q97499072
Q29036829
Q28830261
Q54647338
Q39595487
Q105074731
Q56013133
Q54555597
Q107625574
Q99640661
Q97562790
Q103870829
Q104114534
Q93971798
Q27057195
Q30854071
Q106588213
Q28937670
Q100888996
Q42948698
Q97462798
Q99617591
Q56044781
Q93628808
Q56520611
Q104435061
Q104026921
Q47360054
Q61603432
Q56035147
Q95999225
Q55779079
Q55760194
Q104436378
Q99660099
Q55766911
Q97322037
Q55775063
Q107495213
Q55778527
Q104051742
Q103951795
Q71072250
Q99857202
Q99639521
Q99859967
Q60329008
Q97683222
Q55757185
Q104115236
Q104458786
Q108034212
Q55767472
Q93454309
Q54760928
Q99856091
Q91345820
Q105073878
Q108035491
Q104432356
Q107060818
Q104053151
Q96064162
Q96069613
Q99853795
Q103898659
Q106586914
Q99869028
Q108118562
Q99656098
Q106509315
Q28939105
Q28939134
Q55787982
Q94274893
Q94995352
Q54494718
Q21185303
Q55762131
Q56160806
Q107061320
Q107594449
Q56923507
Q106464054
Q103844340
Q97461061
Q55770105
Q69503488
Q29462071
Q55762592
Q56030146
Q28953738
Q56099705
Q99827549
Q23565406
Q97481150
Q104053780
Q93503295
Q47360548
Q93496781
Q97481461
Q33717925
Q101571723
Q56185519
Q55757377
Q28296346
Q99668418
Q56024998
Q96001860
Q29390910
Q55758460
Q43258835
Q55772989
Q92900826
Q99572787
Q59445959
Q104455054
Q67213067
Q104258579
Q56099003
Q99966642
Q43297892
Q29454152
Q36403875
Q55756768
Q56072467
Q83011040
Q58129676
Q99653623
Q55757991
Q99572959
Q104436796
Q55779067
Q95668675
Q99657212
Q28144425
Q104431443
Q104435234
Q29032151
Q103841387
Q99653458
Q93451364
Q69494992
Q52614222
Q99974745
Q99885497
Q107077992
Q44301029
Q55809054
Q100552128
Q55760422
Q104457701
Q104116591
Q54542353
Q99858535
Q23306989
Q107459427
Q99886089
Q91063430
Q99873326
Q104026956
Q96107969
Q22582801
Q104714735
Q96475779
Q54637933
Q99855589
Q55993340
Q54553486
Q27057324
Q104432311
Q100597961
Q56099304
Q110890514
Q100404027
Q96002629
Q100550181
Q104457760
Q28940221
Q29390986
Q43217274
Q55753020
Q58837626
Q93518591
Q97498338
Q104461591
Q104432663
Q103841220
Q100545743
Q106585841
Q42476799
Q99758018
Q64004683
Q99872294
Q54554816
Q21191837
Q42271793
Q104460894
Q104465628
Q97060563
Q104460787
Q70103924
Q70102499
Q31472328
Q105743909
Q92295425
Q92172886
Q34171399
Q108224452
Q55779600
Q96058243
Q104827849
Q103841270
Q95143926
Q56022688
Q99840332
Q95998702
Q42307219
Q97482865
Q55761693
Q53976955
Q95366397
Q100721918
Q100411313
Q97576087
Q99577474
Q36228867
Q24237424
Q55791246
Q104196546
Q97563583
Q21191810
Q55765031
Q104116687
Q104256271
Q22582760
Q55779902
Q54803247
Q55768779
Q110861352
Q104714396
Q59885040
Q99670075
Q55774735
Q93620713
Q55780247
Q99659671
Q54642442
Q107495691
Q107670988
Q104053183
Q33105658
Q55752657
Q54564674
Q97481886
Q55775386
Q99657103
Q104050724
Q87009669
Q33387513
Q99654626
Q99857663
Q99868951
Q29466476
Q104255469
Q33590671
Q107659208
Q56200166
Q107669026
Q89632720
Q54802735
Q99641483
Q96632950
Q55778810
Q55877315
Q104456873
Q56022923
Q28938328
Q106884986
Q104255620
Q99573096
Q97622915
Q104052187
Q55762855
Q42270873
Q99885297
Q56024671
Q107590542
Q29472972
Q104052986
Q29461360
Q96108587
Q106955770
Q23542214
Q107494046
Q64024793
Q95678312
Q28939942
Q55761715
Q29462360
Q54554739
Q100722384
Q56164837
Q98704745
Q104025551
Q59885187
Q29462832
Q99888513
Q105681063
Q95620088
Q104025441
Q99974118
Q104436597
Q56155884
Q104116820
Q60049176
Q104429925
Q63090432
Q30811354
Q55754335
Q99962844
Q42294257
Q59678275
Q104431547
Q55786677
Q22582798
Q99431099
Q95995956
Q99885322
Q55779108
Q107670493
Q99617762
Q99617959
Q104116621
Q99527250
Q99855091
Q92674635
Q104432522
Q104434769
Q100407665
Q92171616
Q99886336
Q107078304
Q55798453
Q107060252
Q56609422
Q107538247
Q56164908
Q56030460
Q77229424
Q55762212
Q105073827
Q56210101
Q99525885
Q90234360
Q55761726
Q64023695
Q104116298
Q95620147
Q102418857
Q102190608
Q97560498
Q99864448
Q73157198
Q55629906
Q104053138
Q102088930
Q54555567
Q104437019
Q35552117
Q99852120
Q101100009
Q99841569
Q60046205
Q96032780
Q103835118
Q90643132
Q89631227
Q21188288
Q104117621
Q56206413
Q31165004
Q42274262
Q55033604
Q56099503
Q55773572
Q55758426
Q22678409
Q46841113
Q56099658
Q99852067
Q99859941
Q23050668
Q99869350
Q42529547
Q54607646
Q101055976
Q91186725
Q93462419
Q107752086
Q34378868
Q107594496
Q104434885
Q96108755
Q101008594
Q99669746
Q104624113
Q33877603
Q104051724
Q55765582
Q109434903
Q104453888
Q54552112
Q55775740
Q55623977
Q101571729
Q55783724
Q60232983
Q99885647
Q99855621
Q103841380
Q99648435
Q93451927
Q104259768
Q104027627
Q97498359
Q59334887
Q89920013
Q96033010
Q100726949
Q99887661
Q99888488
Q104117647
Q104431021
Q99860878
Q64024515
Q54555099
Q97574808
Q105074035
Q98706384
Q97480963
Q54599694
Q103835269
Q23304672
Q59446171
Q55778418
Q104434595
Q105074604
Q96108637
Q95995787
Q104436381
Q58837833
Q104254613
Q54255979
Q96108177
Q55756838
Q57495271
Q99660532
Q96029175
Q102084192
Q54573996
Q107625115
Q101091384
Q28939937
Q104458909
Q56784729
Q99653114
Q55760699
Q99660584
Q56155913
Q99654864
Q93448625
Q64330522
Q95997592
Q29462358
Q104428104
Q97484027
Q56504205
Q55764422
Q104026125
Q99639770
Q99843953
Q55809036
Q99888322
Q104461518
Q104453103
Q29465170
Q55753006
Q93959258
Q54630541
Q28608646
Q56658443
Q105681425
Q34317611
Q93521872
Q104175175
Q97322531
Q89632179
Q99859338
Q56202259
Q21822135
Q93259024
Q58838366
Q21090310
Q89632107
Q107670960
Q42294802
Q35896127
Q104050048
Q56536480
Q43195014
Q99962916
Q99852902
Q108318165
Q110696662
Q108035491
Q28302490
Q91203861
Q21816830
Q98288316
Q103867722
Q56117309
Q99871550
Q107500293
Q94108749
Q95999156
Q43304065
Q29458751
Q93627488
Q104456655
Q93454270
Q93528369
Q104257443
Q102077062
Q104460673
Q100727065
Q102105695
Q55789584
Q42295224
Q104255504
Q28937654
Q70070488
Q99653545
Q103841343
Q105075172
Q104255702
Q107623704
Q55750326
Q97481321
Q99659548
Q101100423
Q104430075
Q92294034
Q99852943
Q60924252
Q56207834
Q21030513
Q32153198
Q107670819
Q54652821
Q104432845
Q99884912
Q21189479
Q104455950
Q107535986
Q56021352
Q99659747
Q105889950
Q54636660
Q30568498
Q29463676
Q96632354
Q55760825
Q54602477
Q104714299
Q100409989
Q99887646
Q104025743
Q28818471
Q99873271
Q104431453
Q99887781
Q29461587
Q56190112
Q55768132
Q55755384
Q56160736
Q104174051
Q99827824
Q96632898
Q55794582
Q55776679
Q97557898
Q54541929
Q59787989
Q74496409
Q105514301
Q97502956
Q42307663
Q69500485
Q30597255
Q33506934
Q100407961
Q103872979
Q92558058
Q55756457
Q59339938
Q107537848
Q56922749
Q92173510
Q55777124
Q56102712
Q55787990
Q99660051
Q99647626
Q59487262
Q100598058
Q107536493
Q104623848
Q29467519
Q99851901
Q30840139
Q104114577
Q97562484
Q30053042
Q104052207
Q31149905
Q21189583
Q100555332
Q55778957
Q110237962
Q103870886
Q104117924
Q103823349
Q99657354
Q54714713
Q22122509
Q104436281
Q99854914
Q104431360
Q99660357
Q55053136
Q104436650
Q104456371
Q99854331
Q104118456
Q42295245
Q86970403
Q104454258
Q99856529
Q56012770
Q106105061
Q97466973
Q97573568
Q104736494
Q91475575
Q35708274
Q99873197
Q34660165
Q105336248
Q36130865
Q30878426
Q90635160
Q22910789
Q103842257
Q105073790
Q99856137
Q104454800
Q99869298
Q23674015
Q104049937
Q107485316
Q101571857
Q96439381
Q100730674
Q86984154
Q21188379
Q104434857
Q99857035
Q103820567
Q59294769
Q104453629
Q104053774
Q97562925
Q29036867
Q104053560
Q96030746
Q106779877
Q104465650
Q104452575
Q104714425
Q104465333
Q99653093
Q55767271
Q55782258
Q104115870
Q96063591
Q55776777
Q21192046
Q67162448
Q99974164
Q104025507
Q103843964
Q55787159
Q97497139
Q99655229
Q54652241
Q104453034
Q107594317
Q105889509
Q23769593
Q29390907
Q91204960
Q99660430
Q29462171
Q99641066
Q34341039
Q56072500
Q55791573
Q99887191
Q55758156
Q99966170
Q107670296
Q99639964
Q100895050
Q89631209
Q106601829
Q104453537
Q60163748
Q104116726
Q55765983
Q104455202
Q36400928
Q90313713
Q99839934
Q103943470
Q96002257
Q99659769
Q104458493
Q30811593
Q33750385
Q104714656
Q104714589
Q96067967
Q34486298
Q86984314
Q23304672
Q99640858
Q104436634
Q43251102
Q54667022
Q56523948
Q54621335
Q21185353
Q106105790
Q104455974
Q28937721
Q57424290
Q52579331
Q93505495
Q98696790
Q104457276
Q43091293
Q56009532
Q96001997
Q99884955
Q56552906
Q93959284
Q104118253
Q99869098
Q95676745
Q93512047
Q104825359
Q99640427
Q54642876
Q104458290
Q104431771
Q104430424
Q63071509
Q30842461
Q56854446
Q23542470
Q99871544
Q33129203
Q55774301
Q104455486
Q105895700
Q56084303
Q104818826
Q54649851
Q55783408
Q60244777
Q61492133
Q30660252
Q55788830
Q99660051
Q59569359
Q33376458
Q99887102
Q103843308
Q99884888
Q103870209
Q107060938
Q104624440
Q102083447
Q99845853
Q55763199
Q100413670
Q104432050
Q93469184
Q54801259
Q96030381
Q97481223
Q99653098
Q21192121
Q104050489
Q55755000
Q22676956
Q89633316
Q99640741
Q29544315
Q56025317
Q57477542
Q104455983
Q56098742
Q56022510
Q56044023
Q57380816
Q105680407
Q69502147
Q58837679
Q106885891
Q104461504
Q104452341
Q95997758
Q27062764
Q96001801
Q107659225
Q104115455
Q56088295
Q55781121
Q98702291
Q104255360
Q55768005
Q36314203
Q99842977
Q55766556
Q99656057
Q99861826
Q101101688
Q86998184
Q54563387
Q64013381
Q99963447
Q54561000
Q55755558
Q96002450
Q96632434
Q64023804
Q54666318
Q100722336
Q107061344
Q96108278
Q99655616
Q107495207
Q56117727
Q107057424
Q107594280
Q34342856
Q103835346
Q103843334
Q101102083
Q60912841
Q99669992
Q21189583
Q46239320
Q97499392
Q104624791
Q55753093
Q101073869
Q100730723
Q56096807
Q95997512
Q45947633
Q99854710
Q54604335
Q99872059
Q99859786
Q43296220
Q99431003
Q104119443
Q55758811
Q99858133
Q107500169
Q99656386
Q28938310
Q99642243
Q91205724
Q99669733
Q99660709
Q104049866
Q99855787
Q103873334
Q55755364
Q54532890
Q101060961
Q110445589
Q104436339
Q95999158
Q99852828
Q95377625
Q57628193
Q101572777
Q97498469
Q91187659
Q104255793
Q107595705
Q104048846
Q104430048
Q90233245
Q99887628
Q56522335
Q56099124
Q55757890
Q99840192
Q28948270
Q107623522
Q99966369
Q106955991
Q104118050
Q108034986
Q99654681
Q104436646
Q60047472
Q104434958
Q55757352
Q105020911
Q27050214
Q99642227
Q55794545
Q99886028
Q99840598
Q104432514
Q93451454
Q97515703
Q57428967
Q104052441
Q91518777
Q99668414
Q101080867
Q95999186
Q56170520
Q93534120
Q44668531
Q55774483
Q55756093
Q29461662
Q99887887
Q103842525
Q27061999
Q33376458
Q47101739
Q54640978
Q30669825
Q95998636
Q104733924
Q104453491
Q95463159
Q22676324
Q100407963
Q30052857
Q55762996
Q42898667
Q56024314
Q97573778
Q33105738
Q103867219
Q106882187
Q103868787
Q103844252
Q104437044
Q23707610
Q99656041
Q70086141
Q97483119
Q55809075
Q42254578
Q99655303
Q107537348
Q104457693
Q42886308
Q94247249
Q54653393
Q99886296
Q104255387
Q55756759
Q94263868
Q97502388
Q58426095
Q54778978
Q99885978
Q55765605
Q100888913
Q96002270
Q55798271
Q56192836
Q107594501
Q33180230
Q54581672
Q94110022
Q55757435
Q56015660
Q99653285
Q55751972
Q104456661
Q54802118
Q90008113
Q90571733
Q55791494
Q99887164
Q56024633
Q99859593
Q58134595
Q56154059
Q55765403
Q93569829
Q104458881
Q104052103
Q32064833
Q110907834
Q90639539
Q108035038
Q95997017
Q108034958
Q107624726
Q42899080
Q55767470
Q90008377
Q91207688
Q54687072
Q21192562
Q33402952
Q106587387
Q104455345
Q34160967
Q43296494
Q54662385
Q96027401
Q56164782
Q103835228
Q23662912
Q56520772
Q94108814
Q103947176
Q96057504
Q48078815
Q29457348
Q104820344
Q104052495
Q89994767
Q104049947
Q96661121
Q104432250
Q21192077
Q93273354
Q55752731
Q96000050
Q100555031
Q33190301
Q29458847
Q107495352
Q99655001
Q43296448
Q104050128
Q101572290
Q29468198
Q99872657
Q106601992
Q59665230
Q104456256
Q104624101
Q55757851
Q55758711
Q101440579
Q30811628
Q95995681
Q100730332
Q55782484
Q93445280
Q104048768
Q54508877
Q102190824
Q57496052
Q103869741
Q56568227
Q55756389
Q93447270
Q104025743
Q33966732
Q56521834
Q99871838
Q29462767
Q99640964
Q93631397
Q95377908
Q104461885
Q58137394
Q98281471
Q102190888
Q104624185
Q99841004
Q36401130
Q31117590
Q28817074
Q104052096
Q55782397
Q21191536
Q36641733
Q33772044
Q55778395
Q55754869
Q42886516
Q29469750
Q100376875
Q55751825
Q99864237
Q55791341
Q106506438
Q56045109
Q30585753
Q99852778
Q90012404
Q72782634
Q108663673
Q29462904
Q99668401
Q54801366
Q99640837
Q104430300
Q31132320
Q59312086
Q29470912
Q96002371
Q95388968
Q53998208
Q97499264
Q97563434
Q107670394
Q29463377
Q104051011
Q107538305
Q55761072
Q55758802
Q97534544
Q99887162
Q99857149
Q97499589
Q99843730
Q56627656
Q62563472
Q86999770
Q56192853
Q23015977
Q99577305
Q104436145
Q21090281
Q94483628
Q55973536
Q95998680
Q76355059
Q36828736
Q55871686
Q101440550
Q28564056
Q106924293
Q22808325
Q94246408
Q57489556
Q93452709
Q104624013
Q33129152
Q104428568
Q55766859
Q99962366
Q101008557
Q104434502
Q30760762
Q99617540
Q56012527
Q54642235
Q55760710
Q92426031
Q54557089
Q99864500
Q29454152
Q107591559
Q104819917
Q104026818
Q99656657
Q96002782
Q103948168
Q55779736
Q55768582
Q104434774
Q106972450
Q31109484
Q100379389
Q104026866
Q36289117
Q103823134
Q110445331
Q101396140
Q94989163
Q60244779
Q104026012
Q100730092
Q101151614
Q29473506
Q54649414
Q104434427
Q103820765
Q104453688
Q99640890
Q99859642
Q93497474
Q104430457
Q99967115
Q59154633
Q55767630
Q99657203
Q54579226
Q29038916
Q105514135
Q43296442
Q99653620
Q55792041
Q107670649
Q101440768
Q56873704
Q36471918
Q30734855
Q110445555
Q56117579
Q99855961
Q56158770
Q104116649
Q30868829
Q59175732
Q92296070
Q103835633
Q30791551
Q99873051
Q104436743
Q55872239
Q101140200
Q31028472
Q51473768
Q107623775
Q56149440
Q104461621
Q104118451
Q22915079
Q91587824
Q107624709
Q99846812
Q28938344
Q96071314
Q90006640
Q55762448
Q101037401
Q108033936
Q100409059
Q105625287
Q104453772
Q101056539
Q55765356
Q104254195
Q55761992
Q104430709
Q57277266
Q63090535
Q92294250
Q99888568
Q95019568
Q93531912
Q97539777
Q87009450
Q100722190
Q102417938
Q99885031
Q95371778
Q106881232
Q96063565
Q97683900
Q99888624
Q60429245
Q104049204
Q107574287
Q30988283
Q102419117
Q94109760
Q55755342
Q55762635
Q64023529
Q107668454
Q99657306
Q56023763
Q99654286
Q97060383
Q96064167
Q97558871
Q58119938
Q58457225
Q64992029
Q28944643
Q99851176
Q99660704
Q104254107
Q93260560
Q105898999
Q104453455
Q56118054
Q55758040
Q99573079
Q54530693
Q99654707
Q99863551
Q93517043
Q36526510
Q100411667
Q55751683
Q99845912
Q29458468
Q104431940
Q95365921
Q29454206
Q97573990
Q103835373
Q105743485
Q98710738
Q105075983
Q57494005
Q59509061
Q102088952
Q104051520
Q104053558
Q96632841
Q104437099
Q104432572
Q54670120
Q104432281
Q54632830
Q107670665
Q102190574
Q102190669
Q29039811
Q56145020
Q104053329
Q55767010
Q30965258
Q54567949
Q95997677
Q56831304
Q56099771
Q36311664
Q106972114
Q67231258
Q29462138
Q107078329
Q55760447
Q54561942
Q100557689
Q56007797
Q28944775
Q104117772
Q99884744
Q101061104
Q43295815
Q101151803
Q90633954
Q102074270
Q98706282
Q95679815
Q104052095
Q99864966
Q99869353
Q59406804
Q33106051
Q54728448
Q78722716
Q99640984
Q105624872
Q55882727
Q54686192
Q55764870
Q91202926
Q101149664
Q89994017
Q55789821
Q55808850
Q101060882
Q92296135
Q56016221
Q61631858
Q103835898
Q21191415
Q54680382
Q27062291
Q103953530
Q99639753
Q35708260
Q104027747
Q55760699
Q104118187
Q104053908
Q89633196
Q100560317
Q99855879
Q31149902
Q102096266
Q99863707
Q102089198
Q55798356
Q30814695
Q35138097
Q108118629
Q29462981
Q98703413
Q86978774
Q56022668
Q91226192
Q55795591
Q95997103
Q92294124
Q103843310
Q55754608
Q43296232
Q56522270
Q103841618
Q93855127
Q104254144
Q56777193
Q107060942
Q54571935
Q93855654
Q29469696
Q99668276
Q21192172
Q55777571
Q99962520
Q99857367
Q96002723
Q93469301
Q100559491
Q28301207
Q56287641
Q108800016
Q104736119
Q104714332
Q93973966
Q54283561
Q104259784
Q56008778
Q54560716
Q107595381
Q29454821
Q104624784
Q69500015
Q54755246
Q95465995
Q54551985
Q97060009
Q55624076
Q54576469
Q103841809
Q54754245
Q44936546
Q55791521
Q99653205
Q59663481
Q31150891
Q99975242
Q95997618
Q22076655
Q106105867
Q99973249
Q96108882
Q104259888
Q99657345
Q99854728
Q103836525
Q56099422
Q99654060
Q33608104
Q99871608
Q99525736
Q104051459
Q55773832
Q56157634
Q108218898
Q92294014
Q101140459
Q42294654
Q99973719
Q104025972
Q104431953
Q104459489
Q104256658
Q60181751
Q90812624
Q55761148
Q32065387
Q55777366
Q42897720
Q106956122
Q100402089
Q110238315
Q58049908
Q58856861
Q30571212
Q56218160
Q99655312
Q104432071
Q99827038
Q93963857
Q103844112
Q100490942
Q56020163
Q104465599
Q89993100
Q99661260
Q99843708
Q108883332
Q30607121
Q99962330
Q106112779
Q102419182
Q99640246
Q101211044
Q23306576
Q95669594
Q30660287
Q55766865
Q95996267
Q54771397
Q106966105
Q104459491
Q55787739
Q55790985
Q97498566
Q58107619
Q28939385
Q101057484
Q100710008
Q55779765
Q61631782
Q56153434
Q31141475
Q42948395
Q99975689
Q56155891
Q99850860
Q100425457
Q56022733
Q54607306
Q36403770
Q100405444
Q101062194
Q99962651
Q99856091
Q87001197
Q97483201
Q104452260
Q107485311
Q59292301
Q103898589
Q105075321
Q101074836
Q59294738
Q106285913
Q97483306
Q56159257
Q104733824
Q99855734
Q99661255
Q99851537
Q56533934
Q99524079
Q54746686
Q110907878
Q28937617
Q55764432
Q56201596
Q51736320
Q57495261
Q96070203
Q55780451
Q107590124
Q107469172
Q98702151
Q95996714
Q99857542
Q96885068
Q93620639
Q99887971
Q55770383
Q107500102
Q22678323
Q76981191
Q106882179
Q54580924
Q105020535
Q93480898
Q100426107
Q96030186
Q29458103
Q99873432
Q96057528
Q104818011
Q94104072
Q57309447
Q99667903
Q99854994
Q99872790
Q56099125
Q56554083
Q64024481
Q99967087
Q94245178
Q107658860
Q100412515
Q95997143
Q42947778
Q21816846
Q104428274
Q33668421
Q34429147
Q57072172
Q104174725
Q94389335
Q36188057
Q94989078
Q104453394
Q90810492
Q29453533
Q101007061
Q59443549
Q29463236
Q29465080
Q105680418
Q103953546
Q93532277
Q64024830
Q54617307
Q100427297
Q95676745
Q104053798
Q56520191
Q54787159
Q55877726
Q89633224
Q28938106
Q89631715
Q99872915
Q100722052
Q99856936
Q104052095
Q43296969
Q99885336
Q108035070
Q54552873
Q56016196
Q64024340
Q99840810
Q55755374
Q56097143
Q42896839
Q36890741
Q97484031
Q55756265
Q59509004
Q103867253
Q104119233
Q100377906
Q104458320
Q100318391
Q89630682
Q104457411
Q98712738
Q104175017
Q90636319
Q31074577
Q93482579
Q99577795
Q24200160
Q93507327
Q105681320
Q55777166
Q58884741
Q104052406
Q103844312
Q59666322
Q56159090
Q104456071
Q99852753
Q103842559
Q110531778
Q103820641
Q107461438
Q29468612
Q97538935
Q108034645
Q23005533
Q55765233
Q104051531
Q106973858
Q23769815
Q97485101
Q104453522
Q64024045
Q99640678
Q106750876
Q55767285
Q103836167
Q99854906
Q99660664
Q70085225
Q93448953
Q60191600
Q97570134
Q24596887
Q33105825
Q99844150
Q97569651
Q70086631
Q54506069
Q58838414
Q24647265
Q104431842
Q54641246
Q103835244
Q90810012
Q99667878
Q106965562
Q36761930
Q99871846
Q104453271
Q54595977
Q99659615
Q56164572
Q107670265
Q104053018
Q92300860
Q99668518
Q93529191
Q56149540
Q56025305
Q57702079
Q55951756
Q55755640
Q96027117
Q86972905
Q29464353
Q104430239
Q100893620
Q97481340
Q58298752
Q55631843
Q57096271
Q54636448
Q104051818
Q99869089
Q55790444
Q103841282
Q55774928
Q97578044
Q99657383
Q56555668
Q104454912
Q23818456
Q104429967
Q104457464
Q105075052
Q108033917
Q102089160
Q56763370
Q59876589
Q97466676
Q107591145
Q101572658
Q56021429
Q29391075
Q104452651
Q97539857
Q93258799
Q108118786
Q56689979
Q102190472
Q101037323
Q99973345
Q68816466
Q70105420
Q29454752
Q101100000
Q55757698
Q104430194
Q54666237
Q55755163
Q30642920
Q29473784
Q99670186
Q54777440
Q95378118
Q55766003
Q99639780
Q99616427
Q54634185
Q92172535
Q54626394
Q55766078
Q60058690
Q104454895
Q106286277
Q106882053
Q99852943
Q28944324
Q96030466
Q105073957
Q36789181
Q30658712
Q105020825
Q107625368
Q30766500
Q29465059
Q55751102
Q95996797
Q90770947
Q104455025
Q107167055
Q99544438
Q99640730
Q99640742
Q55954057
Q97563506
Q90770899
Q28940200
Q100722187
Q93476988
Q107060912
Q104460142
Q100710013
Q94145529
Q95996188
Q99974186
Q95585490
Q84960432
Q102190915
Q22678311
Q93473117
Q57311089
Q93516749
Q99660011
Q100407955
Q86972857
Q104458065
Q29462339
Q93626872
Q101140500
Q99888517
Q30985406
Q99856238
Q103823508
Q104175223
Q99572947
Q95313138
Q96108655
Q104459642
Q99844247
Q99654234
Q103898447
Q22337758
Q30885850
Q99864256
Q99640835
Q28958750
Q91204491
Q56521120
Q56044740
Q42274967
Q103953514
Q93261320
Q95453821
Q56097915
Q104026629
Q55776657
Q99887313
Q55773282
Q54573981
Q21188255
Q54677356
Q59885180
Q102418965
Q86988571
Q106290321
Q55770084
Q54499682
Q61584689
Q56931575
Q56007629
Q28959058
Q104623560
Q86972444
Q87009827
Q29462651
Q105074829
Q58190838
Q43304040
Q55775389
Q96001710
Q104115102
Q95997777
Q55760387
Q89631482
Q107670948
Q93508305
Q30807999
Q104714120
Q99872328
Q99888830
Q102094270
Q21186047
Q55753013
Q101148752
Q97569677
Q103843573
Q55760541
Q104049996
Q104436065
Q97480941
Q107676305
Q29461718
Q104454283
Q55778528
Q101151539
Q89630999
Q97577043
Q36542255
Q93866506
Q93537561
Q105020920
Q56099051
Q99653888
Q55773716
Q99577360
Q51124888
Q57277369
Q99859352
Q32058872
Q93536257
Q104436244
Q54714959
Q54602408
Q99864575
Q94139269
Q99855920
Q104452367
Q95626237
Q96026965
Q99639688
Q55757901
Q94271189
Q97534427
Q101572495
Q99573098
Q99653171
Q95585430
Q104465517
Q54666768
Q54578159
Q97502875
Q70103880
Q33105838
Q94271824
Q107498672
Q55784237
Q94284047
Q93527697
Q55760911
Q101102804
Q29454351
Q104027011
Q104254343
Q102417896
Q104049105
Q101007131
Q104432353
Q104431614
Q103843409
Q86994145
Q108034089
Q93535017
Q97570099
Q22806942
Q99966638
Q104435211
Q54574789
Q107625265
Q99577804
Q55762221
Q99868933
Q96632939
Q92299261
Q93869908
Q99885344
Q31161042
Q108035363
Q55778653
Q104256475
Q104434861
Q54801793
Q100413215
Q56697891
Q97572844
Q104117600
Q56118407
Q67236445
Q56155596
Q95640235
Q104453782
Q56006108
Q99843055
Q99640447
Q99654675
Q98702072
Q104048704
Q99577243
Q30772671
Q97499100
Q104027044
Q103835899
Q58838461
Q103843277
Q56155675
Q55775860
Q51512156
Q103867453
Q56099625
Q99544784
Q99855876
Q101401660
Q20666131
Q55924284
Q97572869
Q30664915
Q93529895
Q104115518
Q103871805
Q51506812
Q105075767
Q99857676
Q104027898
Q90810494
Q104430448
Q104462062
Q99856989
Q106956010
Q92901638
Q93446282
Q55782713
Q99640452
Q99641600
Q43230807
Q100545955
Q97573751
Q103836082
Q28937902
Q104026200
Q54744499
Q96002460
Q99641403
Q100722048
Q99669188
Q104736005
Q54639666
Q93448943
Q28601130
Q57439187
Q55765111
Q21185416
Q55967975
Q99640789
Q56636753
Q96685784
Q104052056
Q104455111
Q28939054
Q104428188
Q95996886
Q54499894
Q55764153
Q55758645
Q97464344
Q107751793
Q42295178
Q104456680
Q103820694
Q103943546
Q33771770
Q108223785
Q61387157
Q55761834
Q93277386
Q104026393
Q55760619
Q57496762
Q93528082
Q56138103
Q54802664
Q33416127
Q28944256
Q33268001
Q22678336
Q97483091
Q96057606
Q107670794
Q28937676
Q56164356
Q55765728
Q96107551
Q100722307
Q59508987
Q93512559
Q94111889
Q104453664
Q99852692
Q104051094
Q96475771
Q104431508
Q109908343
Q99667952
Q99655741
Q96027158
Q101060213
Q104428771
Q55757238
Q55761715
Q107670602
Q23015977
Q54487796
Q29469165
Q55625061
Q99884855
Q94247207
Q104051403
Q45301046
Q104454823
Q55774277
Q95998949
Q107574106
Q99668396
Q95998617
Q69491604
Q107538108
Q29464033
Q56165269
Q55758166
Q103938003
Q104455409
Q95680049
Q56890411
Q57055094
Q56021850
Q107659238
Q34684225
Q96001953
Q104456662
Q64023845
Q104457965
Q96016579
Q28959487
Q104116628
Q55757349
Q101571420
Q55766468
Q54616137
Q89632733
Q55994269
Q100556450
Q94104215
Q24232714
Q26887139
Q29455141
Q55753442
Q106779957
Q104053061
Q21191486
Q100560290
Q93530670
Q29041999
Q97497724
Q103823427
Q55767451
Q56007622
Q31137647
Q56190966
Q99843124
Q99884893
Q99640723
Q54802862
Q22678647
Q94281730
Q107591757
Q97574021
Q104714165
Q62029104
Q102419118
Q107535819
Q55777526
Q55766755
Q104451955
Q96683478
Q36331494
Q21816843
Q104453921
Q99854890
Q104714723
Q99871588
Q59876464
Q54789911
Q99659998
Q90768979
Q31066623
Q55766901
Q104457874
Q29454637
Q56016505
Q55770006
Q99851076
Q96632819
Q106561699
Q104453405
Q100546763
Q57276511
Q99863573
Q104114556
Q108224994
Q108035224
Q34478915
Q100641630
Q104053740
Q108118577
Q56116509
Q67013366
Q63321585
Q107595294
Q104026311
Q95631618
Q101055106
Q55631503
Q104119152
Q28944439
Q100408453
Q104432356
Q99885409
Q103823474
Q102180703
Q55754325
Q101148690
Q42295846
Q54553526
Q106973273
Q104119287
Q104452604
Q96680977
Q93524965
Q104052248
Q91186971
Q55774429
Q56160399
Q99573321
Q62050375
Q69497677
Q51471030
Q108223658
Q58042556
Q99640772
Q56099089
Q33129285
Q99653961
Q100380897
Q31144175
Q55808721
Q99660650
Q96063806
Q54552856
Q92301159
Q101572784
Q47238412
Q55783519
Q104458028
Q99642136
Q78735866
Q104430838
Q63437317
Q102190529
Q103841713
Q99888379
Q92296469
Q104027621
Q55799745
Q55753165
Q103843792
Q95998504
Q78532968
Q99973132
Q99660325
Q105898977
Q101571867
Q97462949
Q99573011
Q56688425
Q103843351
Q56225267
Q104116604
Q54594846
Q99640720
Q54623766
Q96107636
Q104436603
Q95029335
Q55758252
Q99647297
Q108223644
Q102083625
Q90770738
Q107625316
Q105074460
Q97485409
Q101101537
Q91203399
Q104454471
Q104821586
Q34004166
Q97574473
Q95640160
Q104052158
Q56023253
Q96687020
Q104714286
Q55783779
Q55764053
Q106601755
Q56096793
Q96057071
Q100408787
Q101148779
Q93516941
Q56520377
Q55766930
Q107623539
Q55764186
Q56021408
Q104454577
Q103943658
Q92295977
Q96029958
Q94112943
Q56021431
Q56099467
Q103820802
Q96061570
Q99616439
Q104457584
Q107485190
Q104025443
Q99868917
Q55952446
Q55777562
Q55765690
Q28938711
Q29039699
Q97574035
Q56023230
Q96028275
Q99729438
Q103842016
Q36704222
Q102093152
Q43195740
Q100411099
Q103952209
Q95998370
Q99864570
Q29458450
Q36466620
Q61974803
Q97483306
Q103869327
Q100709971
Q104053012
Q101073742
Q96643430
Q60698395
Q108034253
Q58713712
Q93529214
Q55800121
Q91468263
Q99868749
Q97480956
Q54800227
Q97481865
Q62568017
Q56099151
Q99836075
Q29463583
Q54670101
Q100705691
Q97578065
Q99855025
Q55781289
Q43032370
Q104027547
Q104455468
Q55777843
Q93450393
Q99525523
Q107485303
Q99871681
Q97060034
Q99859723
Q104453461
Q93472741
Q95997658
Q55790171
Q100412007
Q28817310
Q97497256
Q87008692
Q55760172
Q55781553
Q97481351
Q99620244
Q93450768
Q107060511
Q94107984
Q110861279
Q100730729
Q36581668
Q28938215
Q55783621
Q54636274
Q55790480
Q64240818
Q106601626
Q103835999
Q56838696
Q28939398
Q56127417
Q99967316
Q99648026
Q60483676
Q104115433
Q54645006
Q104457538
Q93478243
Q93615262
Q99852736
Q55782692
Q101061472
Q58898492
Q104735789
Q104050707
Q106970457
Q103953949
Q99620429
Q95998292
Q93278531
Q104436756
Q56010014
Q56095547
Q55789500
Q56192953
Q33309122
Q107594641
Q31041030
Q28938112
Q52180755
Q96016337
Q106956123
Q91713668
Q28939824
Q70114155
Q55783708
Q57276357
Q42294544
Q55774680
Q99640705
Q104257935
Q99655943
Q58856779
Q99887776
Q97499031
Q104052321
Q57491850
Q69501647
Q104823355
Q56098286
Q96658488
Q104053163
Q99864544
Q92426504
Q34357159
Q58838483
Q90269855
Q97573531
Q104173919
Q103951517
Q28959951
Q21837934
Q54495955
Q92172921
Q97574720
Q23069157
Q97538655
Q92294723
Q95679915
Q97497129
Q29473476
Q99836132
Q56209909
Q94103871
Q104827977
Q97569355
Q99640775
Q101008483
Q56116201
Q54488096
Q99859976
Q43296094
Q106254615
Q98467544
Q55791474
Q58837863
Q105074724
Q106106398
Q42295213
Q100730001
Q89632252
Q22704837
Q30707285
Q104025700
Q100379708
Q94283798
Q107167685
Q104623595
Q55773296
Q107624680
Q58992593
Q62065865
Q95998417
Q56097355
Q93453241
Q55757348
Q57263061
Q42294601
Q29463406
Q93628424
Q104049179
Q38980875
Q99660086
Q99827300
Q99641604
Q56011812
Q97534328
Q93534890
Q101101997
Q29462860
Q55629000
Q55636654
Q31160275
Q90768872
Q55776349
Q55775286
Q55809163
Q103841787
Q55768593
Q55754981
Q89631519
Q99639708
Q56555560
Q54553722
Q110154345
Q99574104
Q28938096
Q92300078
Q97060806
Q55764279
Q60181464
Q99841113
Q98705762
Q22583077
Q55918847
Q104453667
Q55625600
Q60180461
Q86976852
Q99852771
Q56014760
Q99654741
Q87009652
Q99885730
Q55777494
Q93959104
Q107498583
Q96027394
Q107670287
Q60558302
Q106955749
Q57875818
Q104452579
Q104432553
Q99574020
Q55779693
Q100403208
Q62489927
Q104623752
Q103842561
Q102093366
Q22903700
Q60924259
Q21128457
Q104254984
Q100411631
Q103842343
Q56006039
Q97483384
Q100409063
Q54802592
Q93631517
Q60244613
Q86977003
Q99858198
Q91587630
Q56159315
Q55752686
Q54571622
Q106956116
Q107537726
Q97483409
Q95676943
Q97569612
Q56196081
Q104049808
Q99641465
Q99886176
Q99659542
Q55779747
Q56207085
Q104455285
Q54633361
Q97464400
Q54578328
Q104254194
Q56025293
Q21128095
Q104025441
Q54609943
Q62050350
Q99660891
Q99857967
Q104051871
Q42308091
Q31124914
Q104460800
Q101571854
Q110907873
Q55767993
Q101080820
Q107166977
Q29470974
Q97539730
Q55778571
Q49424878
Q33129193
Q104459739
Q56520430
Q99962968
Q103843788
Q106585624
Q104429978
Q54704066
Q55765592
Q54670349
Q99620349
Q30885623
Q96027460
Q55765781
Q108035241
Q55773892
Q104452602
Q55776570
Q104027181
Q99653859
Q104826739
Q55786086
Q58804967
Q55973578
Q104457502
Q90643002
Q100557620
Q106587907
Q67236943
Q22676482
Q56166207
Q54555147
Q22076655
Q29470474
Q104027769
Q99871651
Q104119169
Q108033972
Q105743806
Q109435548
Q56658380
Q56044880
Q99670099
Q93260239
Q103938167
Q97683835
Q97497136
Q99859821
Q21188412
Q99642175
Q29391066
Q104118532
Q99653567
Q90261823
Q104452203
Q100730357
Q99966074
Q55785667
Q56013466
Q99670127
Q29469614
Q56154297
Q28939898
Q101059477
Q99641775
Q55777562
Q92172373
Q90635741
Q33417422
Q104437084
Q104430011
Q29464729
Q73237950
Q103843429
Q99431802
Q21191827
Q56209114
Q106881913
Q106585827
Q104820263
Q55762092
Q33843579
Q56102341
Q99967776
Q55776628
Q104818327
Q21191725
Q54637598
Q54666641
Q93495762
Q29308493
Q105073305
Q103946034
Q42294465
Q60232381
Q29468269
Q43296987
Q98702845
Q106601560
Q54571181
Q94389291
Q99667877
Q22771116
Q104436772
Q93451495
Q62084519
Q57598357
Q27062610
Q56007881
Q93614396
Q102419151
Q104027830
Q99852001
Q107592963
Q42272812
Q56915791
Q104452931
Q108034963
Q67809536
Q104027498
Q56022609
Q103874711
Q56205667
Q99573835
Q43296352
Q104053443
Q104119208
Q105889582
Q34106383
Q104623745
Q56014532
Q54537581
Q55994706
Q95997019
Q104116791
Q104460095
Q55879938
Q104458575
Q56700269
Q21090292
Q100597686
Q46663640
Q97481931
Q95997131
Q104053789
Q104027807
Q56099435
Q107061122
Q99653706
Q96001621
Q104430795
Q95388952
Q105625075
Q102419284
Q55768717
Q54602477
Q99885417
Q104048908
Q29467086
Q93519321
Q56045146
Q93621610
Q55758092
Q56014772
Q104025395
Q100758192
Q99655918
Q99842233
Q46374052
Q103937890
Q93530625
Q34158092
Q73349603
Q108318629
Q93076005
Q104254377
Q67231363
Q102418032
Q46243177
Q100409979
Q27061904
Q29390880
Q93524588
Q59787981
Q99887953
Q110445370
Q56208352
Q55758571
Q104454789
Q103867635
Q23414930
Q93528858
Q104051866
Q104115563
Q93448020
Q54520781
Q102093126
Q59678075
Q59701586
Q97483090
Q104623536
Q64023991
Q57276285
Q99859647
Q104436622
Q55756838
Q95371358
Q54624801
Q108223882
Q55768798
Q56006437
Q103842007
Q103841217
Q87008611
Q55775319
Q96108330
Q96633057
Q41740452
Q104457557
Q99872556
Q102095913
Q28939264
Q99885541
Q58107741
Q30873541
Q46302450
Q104428446
Q55758009
Q104456266
Q30577498
Q102419312
Q93529767
Q29464424
Q93873650
Q57276424
Q104025517
Q97484354
Q97484892
Q98705553
Q56554034
Q33531432
Q107495367
Q55761877
Q86998112
Q94989514
Q104436979
Q21188416
Q99855736
Q107574053
Q69495117
Q99887519
Q58871058
Q104457563
Q42307666
Q51408262
Q99617919
Q56015380
Q55808749
Q92451293
Q102093225
Q104818728
Q56045022
Q108035017
Q54620091
Q108118816
Q55884301
Q106955701
Q104048537
Q107468523
Q95378283
Q99620498
Q101207586
Q107670258
Q55776585
Q104026248
Q99864218
Q106286490
Q58107701
Q99657960
Q55757858
Q106890362
Q56521581
Q55761814
Q93528099
Q100722434
Q99871959
Q108318091
Q61796052
Q104434862
Q56961101
Q27062220
Q30878940
Q55776200
Q42886436
Q91623770
Q56022253
Q100559045
Q99872901
Q53958914
Q56197619
Q102190848
Q55761891
Q21189450
Q104116360
Q104431596
Q104826345
Q104026531
Q55774187
Q92085581
Q55756301
Q97481533
Q104452145
Q33211988
Q55770877
Q95612561
Q102083737
Q104053847
Q107500218
Q104115171
Q89631755
Q99885144
Q99852672
Q55756631
Q104454043
Q95639364
Q104452534
Q104451748
Q99657370
Q107670457
Q56010208
Q90643710
Q99620479
Q100409794
Q97567977
Q95996991
Q99656916
Q54785965
Q55885978
Q95924311
Q93959205
Q105020927
Q54564088
Q56505315
Q97539459
Q43887888
Q101147642
Q101062567
Q99861568
Q104026342
Q56195432
Q55756165
Q99857350
Q54555270
Q103836474
Q54674610
Q103820787
Q99849309
Q104116346
Q27048150
Q55780212
Q97499608
Q56022969
Q64024889
Q56198031
Q29464669
Q55757304
Q60176775
Q55629417
Q99661263
Q99856614
Q99827093
Q56165811
Q87000404
Q107495400
Q108118471
Q99668510
Q54553845
Q99647293
Q57927480
Q104117524
Q93973848
Q108119207
Q104026136
Q103842589
Q93876168
Q55779667
Q99640802
Q28937761
Q93528063
Q94283435
Q24238456
Q110451262
Q99857130
Q55780464
Q104457437
Q104458333
Q54663369
Q100550556
Q56098278
Q58838153
Q104025588
Q93496111
Q58856807
Q95996325
Q97483036
Q104461076
Q54590158
Q61555109
Q89632580
Q29468629
Q99655396
Q103835425
Q103938196
Q104114808
Q98710266
Q28822058
Q104051552
Q56553280
Q33882606
Q43191236
Q55763023
Q55882750
Q99888355
Q99973994
Q99869414
Q99868465
Q93626677
Q107593443
Q104458366
Q104119194
Q97498193
Q99655592
Q54666349
Q107077907
Q104451847
Q23811257
Q97322308
Q55808580
Q63252895
Q104258180
Q38932333
Q67232743
Q29452613
Q28937930
Q99852001
Q23673168
Q104174830
Q99655111
Q21192031
Q56012869
Q55637065
Q96108973
Q96056841
Q56024564
Q23051479
Q104025780
Q56701253
Q91727965
Q99657237
Q99864063
Q56155446
Q57276480
Q93530328
Q105680719
Q93507040
Q97497359
Q54623602
Q57495521
Q60511556
Q103898410
Q55773299
Q102096508
Q95128587
Q108223773
Q96679727
Q93509295
Q99886646
Q97060790
Q102419091
Q104461624
Q54563171
Q99617563
Q56838366
Q23662621
Q56196073
Q107078070
Q86980395
Q99573025
Q100319064
Q56009585
Q96108526
Q107625489
Q107538522
Q104025922
Q94281830
Q55630937
Q101149544
Q104430779
Q23005514
Q60180213
Q100722313
Q97574193
Q104118174
Q93975949
Q55764579
Q93490715
Q64112312
Q29468654
Q30762918
Q99642150
Q95997474
Q99842974
Q104624675
Q63443835
Q30881517
Q102418588
Q54640978
Q55753092
Q108119004
Q83458350
Q104258916
Q29468116
Q100554882
Q104432538
Q104050036
Q99869572
Q106955508
Q93510380
Q55762540
Q56023405
Q99659759
Q104431713
Q99842865
Q89630912
Q29470446
Q105074236
Q103844086
Q103943585
Q43195932
Q109908353
Q99640399
Q103954360
Q104428666
Q104452121
Q99861182
Q54684261
Q90642959
Q55780219
Q107594266
Q105020453
Q22690573
Q54488157
Q24210477
Q29462298
Q104452502
Q92437653
Q56045162
Q97497177
Q56200902
Q22039366
Q33718080
Q107060847
Q56023682
Q55764316
Q67447800
Q102089108
Q102083979
Q97558055
Q102247528
Q24199958
Q56099201
Q55775560
Q108663470
Q96029088
Q55808965
Q95672621
Q99836521
Q45342375
Q55756268
Q55626994
Q33373868
Q99850889
Q97569587
Q99962127
Q102090003
Q57277258
Q99659596
Q28817059
Q104118232
Q21191502
Q90637655
Q99864090
Q100412860
Q92334503
Q55777739
Q78937639
Q103835614
Q99654722
Q29039585
Q104454269
Q106969641
Q64081223
Q42294858
Q56011531
Q107574302
Q54640286
Q29457174
Q99849311
Q104028033
Q99863722
Q55772929
Q54530488
Q57276457
Q104624292
Q96108093
Q93958006
Q91996207
Q102105731
Q100405444
Q56196128
Q58677298
Q43296633
Q95666490
Q28944447
Q100723015
Q54654470
Q91206556
Q29460273
Q29469916
Q30988669
Q86177709
Q92294362
Q105073744
Q55779815
Q54633884
Q55776817
Q99871633
Q99965983
Q104452860
Q104714621
Q103951512
Q56564409
Q57961484
Q105075077
Q104827733
Q28940241
Q106698769
Q91205527
Q55756311
Q103898567
Q108118528
Q95371682
Q100729893
Q106506045
Q103951740
Q99657454
Q101101775
Q36849315
Q28939267
Q91203335
Q36243791
Q108033939
Q29390907
Q44070427
Q100377602
Q69495512
Q97562418
Q106970421
Q62072878
Q56554153
Q55753633
Q105073803
Q54666127
Q101575033
Q58838255
Q60473473
Q43296866
Q92333208
Q98707236
Q55760351
Q99973796
Q29473902
Q104049080
Q100409043
Q105020646
Q69491680
Q99851915
Q100552205
Q107668630
Q101008511
Q99869547
Q33761793
Q33105770
Q55765241
Q103841922
Q92437247
Q54579615
Q99656596
Q92296281
Q33261598
Q107594581
Q99962703
Q95998619
Q99854903
Q104432889
Q97576979
Q28944711
Q99836327
Q55758868
Q99863863
Q99654562
Q104455180
Q42294621
Q105744148
Q28939223
Q55765074
Q110861428
Q55760819
Q103871107
Q29463716
Q55750919
Q56923494
Q33738385
Q97578094
Q99640120
Q99431826
Q22681022
Q99654786
Q91243977
Q21188433
Q97485397
Q99639788
Q55978854
Q103843446
Q99620383
Q110861298
Q104115141
Q34011018
Q99841096
Q70076776
Q97515621
Q55764256
Q104115239
Q108118627
Q29466493
Q22679296
Q55785374
Q99577005
Q107595277
Q55625680
Q36500831
Q107593427
Q56044948
Q55774193
Q98703107
Q56006298
Q103874529
Q99656807
Q55773082
Q93452019
Q99860565
Q60043253
Q29542109
Q28937911
Q43296845
Q36400819
Q90639816
Q104453486
Q102095713
Q56150829
Q56155879
Q104049288
Q55782067
Q56044994
Q27058075
Q51482572
Q100727397
Q56023245
Q29469421
Q99962263
Q102093201
Q96577973
Q100558548
Q29452677
Q94109951
Q55768264
Q99827548
Q107499942
Q104051477
Q52576316
Q99653870
Q56007389
Q105074510
Q93534276
Q54572688
Q97683830
Q107625327
Q99858122
Q99759004
Q73054948
Q96658153
Q46239122
Q104254749
Q100597235
Q102095993
Q105073436
Q22076626
Q35188061
Q91207318
Q108218972
Q54555574
Q106588212
Q55782594
Q99661346
Q100407979
Q58308234
Q104025791
Q104432405
Q56021942
Q93502251
Q28938886
Q104429974
Q67240171
Q104089711
Q104050657
Q107671047
Q93469927
Q99844076
Q97572774
Q54667159
Q55789011
Q95996395
Q89995506
Q54802851
Q55809263
Q86972839
Q97498196
Q104818666
Q107593511
Q97539751
Q104435075
Q104458869
Q107595141
Q43191969
Q55634869
Q21090399
Q104454225
Q31055710
Q55788788
Q104053447
Q29471195
Q104118369
Q104623859
Q30145500
Q55786585
Q64023889
Q99528573
Q99840646
Q30838862
Q96016669
Q54665666
Q55865720
Q55757041
Q55809255
Q29465181
Q55626131
Q54487607
Q58225318
Q106972259
Q106881946
Q99659830
Q102089999
Q104465489
Q107535084
Q107485292
Q99967319
Q54716450
Q56023750
Q104026345
Q56196633
Q94110164
Q56007181
Q89631166
Q104432903
Q99667957
Q61631789
Q99656197
Q54646192
Q99967394
Q104714495
Q56659217
Q99656535
Q102094587
Q97484864
Q55777043
Q100402019
Q105075637
Q103954203
Q104115454
Q43224476
Q104117993
Q56159235
Q54651958
Q97497752
Q54579871
Q55782817
Q99871576
Q96061871
Q99826995
Q104026614
Q99577267
Q97577053
Q28940308
Q96016532
Q55627865
Q101202683
Q99887674
Q99864278
Q54540793
Q21128249
Q60328864
Q99966154
Q29470930
Q56091712
Q104053233
Q94389244
Q104114753
Q96069031
Q99864544
Q86971066
Q28940131
Q56022979
Q107498096
Q104026238
Q55774499
Q99888790
Q99572736
Q99657201
Q104257275
Q55788513
Q99856109
Q97576854
Q29461831
Q99670170
Q104027139
Q106106445
Q93971897
Q104455313
Q108950649
Q104624855
Q97484040
Q106971518
Q104114419
Q55763709
Q56194962
Q99523985
Q60390520
Q21185363
Q99952517
Q64082226
Q104457502
Q104114774
Q105073932
Q55779640
Q55880893
Q96177780
Q100644959
Q55767048
Q93516924
Q99577872
Q96030406
Q100453303
Q29464801
Q97574886
Q97498483
Q104453076
Q95998667
Q55756848
Q109808807
Q99857435
Q102180982
Q97573533
Q28938644
Q91870820
Q55761324
Q97567322
Q103841792
Q55801469
Q55630395
Q97622934
Q54524588
Q92296569
Q100730139
Q96029197
Q104115669
Q95390064
Q98697089
Q57277229
Q62570611
Q54775916
Q56203611
Q100550878
Q90639497
Q55756154
Q103842297
Q108318756
Q110218497
Q57277318
Q24232018
Q95371121
Q99873019
Q52579314
Q93446955
Q97515443
Q95996939
Q95998957
Q56157905
Q55766478
Q55778815
Q107060276
Q106506078
Q55756805
Q22680859
Q21090946
Q99852991
Q97569370
Q79081003
Q99853720
Q99572829
Q93452015
Q94104390
Q56165187
Q99868664
Q99869059
Q99653663
Q104050842
Q108318711
Q100317428
Q29353639
Q99659997
Q99641731
Q104460425
Q55758017
Q99884928
Q44047189
Q58282812
Q56836001
Q57258482
Q28940230
Q29452419
Q56192815
Q99656228
Q104025497
Q93444900
Q104434597
Q99656777
Q56197594
Q103952432
Q104434488
Q104432858
Q55767095
Q56190565
Q97576117
Q28944475
Q55763090
Q43257504
Q54597630
Q56207543
Q100550349
Q106285980
Q104714031
Q95997639
Q108883307
Q96002782
Q29468948
Q97576100
Q24199938
Q104026876
Q104052491
Q56697869
Q104436280
Q96633417
Q55762597
Q87311182
Q99854362
Q56156483
Q106506292
Q55790071
Q103898348
Q108663813
Q56011309
Q93522771
Q104027152
Q21188290
Q70080889
Q57636175
Q104824279
Q30048450
Q104255343
Q92299362
Q28939822
Q55780714
Q54666512
Q93479013
Q60061070
Q96687277
Q55866758
Q57406737
Q54555517
Q103937496
Q104117854
Q64982728
Q54565335
Q106286181
Q104457413
Q55755814
Q89631431
Q97574742
Q95668030
Q84316210
Q104432314
Q63090524
Q90638051
Q101100294
Q104027297
Q96022572
Q55766378
Q58838332
Q104256721
Q104115770
Q104053787
Q57496031
Q102088732
Q95465741
Q55761389
Q60395757
Q99887743
Q100730471
Q93518379
Q95678515
Q99974258
Q31168168
Q55761516
Q99966308
Q100411482
Q27048682
Q99868903
Q63776934
Q104050078
Q55757323
Q99655333
Q108223590
Q108118434
Q99869212
Q92295639
Q99641103
Q104115129
Q55631187
Q59446312
Q93446115
Q60231593
Q55773745
Q56021623
Q95030022
Q97322005
Q95586581
Q107670922
Q28938287
Q55753812
Q55775498
Q95679879
Q29542641
Q100730260
Q92173290
Q43191260
Q99972934
Q56099510
Q90633976
Q99885616
Q99656628
Q61808419
Q55754415
Q103820742
Q108119306
Q99653188
Q104115311
Q104457293
Q69496612
Q102092254
Q99657462
Q29452879
Q23542354
Q99654728
Q55754383
Q104437051
Q55768308
Q33536444
Q104116259
Q86996726
Q55772266
Q106586770
Q101439249
Q100403299
Q99654139
Q99963540
Q95998509
Q96680864
Q36403829
Q27057322
Q97497906
Q56006570
Q29455644
Q55636722
Q99617680
Q97573005
Q55755640
Q99620145
Q104435105
Q29452609
Q98702915
Q99857117
Q56023681
Q51440122
Q104431743
Q101151201
Q100556262
Q58275378
Q103867288
Q54573897
Q104452729
Q55317451
Q99854824
Q22117570
Q55777868
Q29010551
Q99639335
Q99667952
Q97481509
Q55765043
Q99864575
Q105898999
Q103898667
Q107060747
Q106881833
Q104114463
Q64012864
Q104714509
Q106564436
Q101060976
Q104049814
Q103823628
Q55790885
Q94139843
Q55786563
Q103841534
Q97485344
Q104459941
Q102127846
Q96062448
Q56521058
Q107712925
Q101098604
Q56165483
Q55768374
Q59884973
Q104432024
Q104028012
Q104117685
Q104452121
Q104436786
Q29464792
Q54651826
Q99863850
Q107625156
Q104118022
Q54765513
Q100380023
Q55766562
Q30895169
Q56202259
Q108034243
Q99853960
Q56923166
Q99868552
Q110444288
Q28958680
Q89632137
Q100405974
Q55776407
Q56024793
Q103953757
Q104052112
Q105679727
Q55756802
Q99843687
Q100379060
Q107060929
Q99654628
Q99640774
Q61492120
Q104461662
Q55762223
Q95667043
Q104185658
Q89630242
Q99577220
Q56015567
Q102089362
Q103841315
Q54646191
Q104053781
Q95996788
Q55770924
Q35171405
Q42294262
Q99857528
Q99852911
Q56163080
Q95999169
Q96016377
Q97322154
Q99868740
Q42316224
Q104456837
Q99711092
Q101571915
Q104052684
Q97480832
Q106601992
Q102418047
Q29461812
Q104624400
Q104461572
Q55786877
Q35801954
Q54554097
Q99967886
Q56225267
Q29456779
Q107461975
Q54567035
Q93875189
Q42898875
Q46268567
Q29461509
Q104624429
Q102092800
Q107060573
Q97535060
Q55770989
Q30698858
Q97568076
Q108224440
Q107534687
Q95998811
Q103954400
Q104819874
Q101572299
Q56163511
Q55636499
Q99885114
Q54799207
Q97502576
Q100721978
Q31096978
Q102418948
Q56015289
Q28242871
Q58481346
Q104435066
Q97683416
Q64023699
Q101056815
Q104051077
Q89631574
Q55774293
Q90695767
Q104826629
Q96108055
Q96108595
Q99973782
Q99862197
Q56195500
Q22675438
Q104462586
Q99648528
Q99975447
Q97569587
Q30863127
Q99758274
Q33623977
Q100425528
Q99647462
Q95030219
Q99888346
Q99855649
Q60191572
Q101147615
Q86995510
Q58099028
Q103870820
Q95996864
Q102418955
Q107536943
Q29036828
Q55629677
Q29458235
Q93260571
Q54588921
Q104457005
Q102096037
Q103953985
Q54553861
Q97481883
Q54669953
Q56680763
Q99654278
Q21192602
Q103952270
Q36807810
Q108218968
Q100350092
Q104255604
Q23542233
Q86998069
Q56030138
Q55765333
Q104452977
Q92299910
Q99653699
Q110696659
Q30985406
Q108883292
Q89993396
Q54596829
Q101440838
Q104118200
Q104174102
Q105743964
Q29462676
Q104562209
Q95679818
Q55757352
Q100402728
Q92173429
Q55762746
Q103943312
Q99572948
Q99858315
Q58837641
Q102093760
Q54636726
Q105887702
Q104435338
Q99572527
Q107670425
Q55756991
Q103835776
Q54554032
Q105898908
Q43296536
Q100411673
Q99973696
Q97499049
Q59267362
Q95998359
Q56206545
Q95998637
Q29037127
Q55791321
Q104255598
Q99856048
Q104818475
Q93628740
Q99885036
Q99640471
Q105889267
Q101572611
Q74134511
Q99524837
Q104052172
Q99872291
Q93526612
Q105640612
Q42880908
Q90637258
Q98711310
Q55757036
Q29461268
Q95997638
Q91205223
Q54802608
Q27048064
Q99885198
Q92417362
Q99668284
Q104050956
Q55758277
Q54677824
Q102419156
Q29463965
Q97480968
Q93509295
Q99654227
Q97481569
Q56011517
Q56116085
Q103841313
Q56697892
Q104053264
Q27062297
Q104116885
Q54497426
Q104026680
Q56118671
Q97569575
Q105073777
Q99857695
Q107670486
Q102190269
Q55340325
Q104431101
Q54555095
Q96061521
Q99525523
Q55791702
Q107624807
Q55764227
Q33336072
Q103836121
Q60231592
Q55774965
Q29462195
Q107595785
Q106631077
Q55773161
Q55776463
Q56044145
Q101571514
Q96016706
Q104118326
Q38369512
Q104053692
Q54561610
Q104114400
Q109808865
Q56014976
Q55783640
Q104259840
Q103823569
Q106601750
Q104025483
Q36404029
Q104454248
Q99973797
Q99660637
Q55774107
Q96016628
Q103951807
Q31016469
Q93516891
Q79387499
Q99855085
Q95378098
Q59446599
Q55781989
Q55758403
Q104434945
Q29460762
Q97543291
Q97060687
Q58293357
Q96002712
Q97093959
Q100555273
Q104114775
Q55778928
Q102417908
Q99523739
Q55784061
Q99659487
Q56072406
Q104050739
Q55755613
Q99653094
Q99869291
Q60323401
Q99886116
Q104116816
Q97497372
Q104048725
Q92075960
Q28821389
Q34297232
Q55762651
Q96069635
Q107661624
Q29469907
Q89629978
Q55766591
Q99857040
Q107592989
Q96028663
Q95480557
Q99669874
Q99669703
Q104436117
Q27062897
Q97573909
Q29470089
Q104430265
Q104451819
Q99871721
Q103836123
Q104455089
Q107625355
Q29463168
Q104436786
Q99655413
Q54669748
Q94268598
Q50705635
Q99967881
Q56099392
Q29462109
Q55754691
Q106586787
Q41129673
Q54803379
Q56608251
Q87006570
Q99642163
Q95999284
Q55766725
Q27062556
Q106882187
Q104051860
Q104457262
Q63474795
Q24232035
Q108224559
Q99859870
Q91187201
Q100559790
Q96107922
Q56014086
Q93958135
Q103954211
Q95671958
Q96058058
Q54713273
Q55755509
Q55792049
Q99885330
Q104434542
Q95997012
Q102272132
Q97483137
Q97497727
Q101572035
Q104460932
Q100403344
Q106586343
Q56536474
Q103836535
Q101439297
Q56044233
Q100722531
Q29040792
Q104430808
Q104051391
Q107060268
Q23663085
Q29031857
Q55774341
Q96121452
Q104050554
Q99886345
Q99857119
Q99967401
Q104434816
Q55768792
Q100557750
Q100730130
Q107078018
Q55798904
Q54635533
Q104430670
Q55785256
Q55782405
Q97484018
Q30585878
Q107574073
Q22981057
Q54651826
Q55918560
Q93616274
Q54656076
Q59308072
Q98565562
Q99873200
Q36344441
Q104454970
Q33925654
Q86970050
Q104257594
Q55777605
Q58337493
Q99668049
Q21192450
Q101571905
Q106779705
Q104456063
Q55778505
Q29470936
Q96057606
Q107661825
Q57495439
Q100552056
Q106881418
Q104258052
Q99659710
Q29036430
Q96002489
Q99854810
Q56909135
Q107712418
Q107594484
Q107752772
Q93447009
Q103870224
Q54585083
Q54563641
Q104174060
Q104026334
Q60178515
Q56036690
Q99573265
Q101100239
Q93482117
Q96030394
Q99887780
Q60181042
Q99653818
Q60179978
