# Supplementary material for: Wikidata and the bibliography of life
Source: PeerJ. 2022 Jul 7;10:e13712. doi: 10.7717/peerj.13712 (PMC9271275; doi:10.7717/peerj.13712)
Supplement: Supplemental Information 2 [file peerj-10-13712-s002.tsv]

Edit timestamp	Created timestamp
1436806246	1436806211
1436806421	1436806211
1436806482	1436806211
1436806534	1436806211
1436806534	1436806211
1436806550	1436806211
1436806659	1436806211
1436806671	1436806211
1436806725	1436806211
1436806753	1436806211
1436806890	1436806211
1436806892	1436806211
1436806925	1436806211
1436806986	1436806211
1436807073	1436806211
1436810453	1436806211
1436810505	1436806211
1436810518	1436806211
1436810859	1436806211
1436820683	1436806211
1443644067	1436806211
1443644072	1436806211
1443644105	1436806211
1443644105	1436806211
1443644107	1436806211
1443644108	1436806211
1443644108	1436806211
1443644109	1436806211
1443644110	1436806211
1443644110	1436806211
1443644111	1436806211
1443644112	1436806211
1443644113	1436806211
1443644113	1436806211
1443644114	1436806211
1443644115	1436806211
1443644116	1436806211
1443644116	1436806211
1443644117	1436806211
1443644118	1436806211
1443644119	1436806211
1443644120	1436806211
1443644120	1436806211
1443644121	1436806211
1443644122	1436806211
1443644123	1436806211
1443644233	1436806211
1443647050	1436806211
1455266702	1436806211
1455266723	1436806211
1456755353	1436806211
1456755354	1436806211
1466885653	1436806211
1471837737	1436806211
1474486044	1436806211
1474486046	1436806211
1477248687	1436806211
1478222289	1436806211
1478520915	1436806211
1478536192	1436806211
1478659006	1436806211
1478816102	1436806211
1478840058	1436806211
1481936569	1436806211
1482712609	1436806211
1485617962	1436806211
1486832509	1436806211
1486832532	1436806211
1488888712	1436806211
1494109152	1436806211
1494109154	1436806211
1494109155	1436806211
1494225320	1436806211
1494225321	1436806211
1496024822	1436806211
1498780376	1436806211
1498780377	1436806211
1501134833	1436806211
1501345514	1436806211
1501525148	1436806211
1503357309	1436806211
1504293952	1436806211
1507349421	1436806211
1507349425	1436806211
1524202699	1436806211
1524202700	1436806211
1528633575	1436806211
1539987468	1436806211
1540315942	1436806211
1542898172	1436806211
1550745773	1436806211
1551207798	1436806211
1552681952	1436806211
1556501218	1436806211
1558531224	1436806211
1561447576	1436806211
1563294355	1436806211
1566957913	1436806211
1566957914	1436806211
1566957915	1436806211
1582358722	1436806211
1595843688	1436806211
1599130138	1436806211
1601769020	1436806211
1618419825	1436806211
1619177549	1436806211
1619177550	1436806211
1623129973	1436806211
1625491303	1436806211
1626008298	1436806211
1443562629	1443562628
1443562630	1443562628
1443562631	1443562628
1443562631	1443562628
1443562632	1443562628
1443562635	1443562628
1443562637	1443562628
1443562637	1443562628
1443562638	1443562628
1443562639	1443562628
1443562640	1443562628
1443562641	1443562628
1443562641	1443562628
1443562642	1443562628
1443562643	1443562628
1443562644	1443562628
1443562645	1443562628
1443562646	1443562628
1443562647	1443562628
1443562648	1443562628
1449658903	1443562628
1449658903	1443562628
1452530227	1443562628
1452530228	1443562628
1453064173	1443562628
1453064174	1443562628
1466877654	1443562628
1477294811	1443562628
1478089128	1443562628
1478231452	1443562628
1478368149	1443562628
1478737096	1443562628
1478817374	1443562628
1478821111	1443562628
1481863328	1443562628
1481956690	1443562628
1482712155	1443562628
1484905681	1443562628
1485488760	1443562628
1488804938	1443562628
1490102849	1443562628
1498780448	1443562628
1501133020	1443562628
1501345611	1443562628
1501524746	1443562628
1503356709	1443562628
1504293066	1443562628
1507359235	1443562628
1507359240	1443562628
1528633122	1443562628
1542896961	1443562628
1544930378	1443562628
1547484570	1443562628
1549627682	1443562628
1551206748	1443562628
1552683175	1443562628
1555973036	1443562628
1561447761	1443562628
1563294524	1443562628
1582358282	1443562628
1590068264	1443562628
1618420258	1443562628
1619188455	1443562628
1625491367	1443562628
1628306246	1443562628
1444611761	1444611757
1444611766	1444611757
1444611770	1444611757
1444611774	1444611757
1444611778	1444611757
1444611782	1444611757
1444611786	1444611757
1444611790	1444611757
1444611793	1444611757
1444611797	1444611757
1444611800	1444611757
1444611803	1444611757
1444611806	1444611757
1444611809	1444611757
1444611812	1444611757
1444611814	1444611757
1444611816	1444611757
1444611818	1444611757
1444611820	1444611757
1444611821	1444611757
1444611822	1444611757
1444611823	1444611757
1444611825	1444611757
1444611826	1444611757
1444900384	1444611757
1444900385	1444611757
1452448596	1444611757
1452448596	1444611757
1466880502	1444611757
1467176201	1444611757
1467176202	1444611757
1472458645	1444611757
1472458646	1444611757
1474412424	1444611757
1474412425	1444611757
1477088040	1444611757
1477226496	1444611757
1477896534	1444611757
1478272091	1444611757
1478488665	1444611757
1478668761	1444611757
1478825382	1444611757
1478862582	1444611757
1481925354	1444611757
1482710186	1444611757
1485499063	1444611757
1485512740	1444611757
1485512742	1444611757
1485719870	1444611757
1485719873	1444611757
1485719875	1444611757
1485719886	1444611757
1488893445	1444611757
1489917238	1444611757
1496063412	1444611757
1498781049	1444611757
1501140964	1444611757
1501346068	1444611757
1501528829	1444611757
1503307608	1444611757
1503307611	1444611757
1503307612	1444611757
1503307613	1444611757
1503354099	1444611757
1504296767	1444611757
1505278326	1444611757
1507363040	1444611757
1507363045	1444611757
1511746492	1444611757
1528630559	1444611757
1536643425	1444611757
1539560258	1444611757
1540912430	1444611757
1541483632	1444611757
1542904989	1444611757
1543764677	1444611757
1549254074	1444611757
1549254077	1444611757
1551207471	1444611757
1552682839	1444611757
1561549229	1444611757
1563295330	1444611757
1564426628	1444611757
1582359924	1444611757
1594434891	1444611757
1595391190	1444611757
1595391192	1444611757
1595426107	1444611757
1618475774	1444611757
1623130164	1444611757
1625491710	1444611757
1628306434	1444611757
1444622230	1444622229
1444622231	1444622229
1444622232	1444622229
1444622233	1444622229
1444622233	1444622229
1444622234	1444622229
1444622235	1444622229
1444622235	1444622229
1444622236	1444622229
1444622237	1444622229
1444622237	1444622229
1444622238	1444622229
1444622239	1444622229
1444622239	1444622229
1444622240	1444622229
1444622241	1444622229
1444622241	1444622229
1444622242	1444622229
1444622243	1444622229
1444622243	1444622229
1444622244	1444622229
1444622245	1444622229
1444622245	1444622229
1444622246	1444622229
1444622247	1444622229
1444622247	1444622229
1444622248	1444622229
1444622248	1444622229
1444622249	1444622229
1444622250	1444622229
1444622250	1444622229
1444622251	1444622229
1444622251	1444622229
1444622252	1444622229
1444858130	1444622229
1444858131	1444622229
1444859497	1444622229
1444988380	1444622229
1452528649	1444622229
1452528650	1444622229
1464013342	1444622229
1464013343	1444622229
1466891615	1444622229
1474414248	1444622229
1474414249	1444622229
1477084602	1444622229
1477234623	1444622229
1477856476	1444622229
1478285769	1444622229
1478409450	1444622229
1478678240	1444622229
1478773243	1444622229
1478884813	1444622229
1481938247	1444622229
1482714649	1444622229
1483453068	1444622229
1484905716	1444622229
1485487654	1444622229
1487165773	1444622229
1487165775	1444622229
1488816776	1444622229
1488817357	1444622229
1489917906	1444622229
1490102836	1444622229
1490272476	1444622229
1496060156	1444622229
1497732634	1444622229
1497732635	1444622229
1497732637	1444622229
1497732682	1444622229
1497732684	1444622229
1497732686	1444622229
1498117974	1444622229
1501149236	1444622229
1501349211	1444622229
1501535803	1444622229
1503360633	1444622229
1504303173	1444622229
1505278488	1444622229
1507367276	1444622229
1507367280	1444622229
1520848287	1444622229
1520848302	1444622229
1520848304	1444622229
1524681913	1444622229
1524681917	1444622229
1528635046	1444622229
1540313607	1444622229
1541429788	1444622229
1542951160	1444622229
1544081128	1444622229
1544930620	1444622229
1551166228	1444622229
1551208238	1444622229
1552684089	1444622229
1555665418	1444622229
1560382413	1444622229
1561449604	1444622229
1563296249	1444622229
1563497901	1444622229
1563762388	1444622229
1563762392	1444622229
1563762395	1444622229
1563762399	1444622229
1563762403	1444622229
1563762407	1444622229
1563762413	1444622229
1563762416	1444622229
1563762420	1444622229
1563762423	1444622229
1563762427	1444622229
1563762430	1444622229
1563762434	1444622229
1563762437	1444622229
1563762441	1444622229
1563762445	1444622229
1563762448	1444622229
1563762452	1444622229
1563762455	1444622229
1563762459	1444622229
1563762462	1444622229
1563766682	1444622229
1563766685	1444622229
1563766688	1444622229
1563766692	1444622229
1563766696	1444622229
1563766699	1444622229
1563766703	1444622229
1563788851	1444622229
1564456243	1444622229
1566648941	1444622229
1582361247	1444622229
1589074954	1444622229
1612810958	1444622229
1618495047	1444622229
1625492087	1444622229
1628306699	1444622229
1444622267	1444622267
1444622268	1444622267
1444622269	1444622267
1444622270	1444622267
1444622271	1444622267
1444622272	1444622267
1444622273	1444622267
1444622274	1444622267
1444622275	1444622267
1444622276	1444622267
1444622277	1444622267
1444622278	1444622267
1444622279	1444622267
1444622279	1444622267
1444622280	1444622267
1444622281	1444622267
1444939736	1444622267
1444939737	1444622267
1452529077	1444622267
1452529078	1444622267
1466892794	1444622267
1467438567	1444622267
1467438568	1444622267
1467438568	1444622267
1467438569	1444622267
1472456981	1444622267
1472456982	1444622267
1472456983	1444622267
1472456984	1444622267
1477260819	1444622267
1478153456	1444622267
1478238402	1444622267
1478364715	1444622267
1478725253	1444622267
1478773291	1444622267
1478942320	1444622267
1479188277	1444622267
1479188277	1444622267
1479188278	1444622267
1479188279	1444622267
1479275999	1444622267
1479276000	1444622267
1481924914	1444622267
1482714709	1444622267
1484907294	1444622267
1485520907	1444622267
1489139711	1444622267
1489139713	1444622267
1489917912	1444622267
1490102845	1444622267
1490268852	1444622267
1492549146	1444622267
1492862624	1444622267
1496069259	1444622267
1498781236	1444622267
1501149247	1444622267
1501349268	1444622267
1501535822	1444622267
1503360693	1444622267
1504303203	1444622267
1505278489	1444622267
1507367349	1444622267
1507367353	1444622267
1527651216	1444622267
1528635106	1444622267
1538843522	1444622267
1542931604	1444622267
1547242240	1444622267
1547941539	1444622267
1551208251	1444622267
1551414603	1444622267
1552684102	1444622267
1561449624	1444622267
1563296261	1444622267
1582361271	1444622267
1618421720	1444622267
1623130388	1444622267
1625492091	1444622267
1628306699	1444622267
1444622454	1444622453
1444622455	1444622453
1444622455	1444622453
1444622456	1444622453
1444622456	1444622453
1444622457	1444622453
1444622458	1444622453
1444622458	1444622453
1444622459	1444622453
1444622460	1444622453
1444622461	1444622453
1444622462	1444622453
1444622463	1444622453
1444622464	1444622453
1444622465	1444622453
1444622466	1444622453
1452529872	1444622453
1452529873	1444622453
1466892830	1444622453
1477226763	1444622453
1477876776	1444622453
1478081498	1444622453
1478492879	1444622453
1478768270	1444622453
1478780050	1444622453
1478971985	1444622453
1479108170	1444622453
1479108171	1444622453
1481853637	1444622453
1481924704	1444622453
1482714812	1444622453
1484905708	1444622453
1485488388	1444622453
1489917923	1444622453
1490102868	1444622453
1490251993	1444622453
1498782088	1444622453
1501149266	1444622453
1501349370	1444622453
1501535857	1444622453
1503360795	1444622453
1504303845	1444622453
1507367424	1444622453
1507367427	1444622453
1528635208	1444622453
1538842230	1444622453
1539987704	1444622453
1542931811	1444622453
1547941543	1444622453
1551208275	1444622453
1551774525	1444622453
1552684129	1444622453
1555841647	1444622453
1561449657	1444622453
1563296462	1444622453
1566337787	1444622453
1582361299	1444622453
1618495136	1444622453
1618818042	1444622453
1625492109	1444622453
1444622481	1444622481
1444622482	1444622481
1444622482	1444622481
1444622483	1444622481
1444622484	1444622481
1444622485	1444622481
1444622485	1444622481
1444622486	1444622481
1444622487	1444622481
1444622487	1444622481
1445696011	1444622481
1445696031	1444622481
1452355900	1444622481
1452355901	1444622481
1457281877	1444622481
1457281916	1444622481
1466892895	1444622481
1477265577	1444622481
1478377126	1444622481
1478468088	1444622481
1478482860	1444622481
1478672136	1444622481
1478781013	1444622481
1478818522	1444622481
1481925228	1444622481
1482714877	1444622481
1484905707	1444622481
1490255767	1444622481
1498782101	1444622481
1501149278	1444622481
1501349435	1444622481
1501535881	1444622481
1503360861	1444622481
1504303878	1444622481
1528635274	1444622481
1542932014	1444622481
1544930635	1444622481
1547941549	1444622481
1550619001	1444622481
1551208465	1444622481
1552684145	1444622481
1561449675	1444622481
1563296472	1444622481
1582361330	1444622481
1590068272	1444622481
1618495162	1444622481
1623130389	1444622481
1625492117	1444622481
1444622492	1444622492
1444622494	1444622492
1444622494	1444622492
1444622495	1444622492
1444622496	1444622492
1444622497	1444622492
1444622498	1444622492
1444622500	1444622492
1444622502	1444622492
1444622503	1444622492
1444622504	1444622492
1444622506	1444622492
1444622507	1444622492
1444622508	1444622492
1444622509	1444622492
1444622510	1444622492
1452530188	1444622492
1452530189	1444622492
1466892903	1444622492
1477272759	1444622492
1478098648	1444622492
1478117817	1444622492
1478448876	1444622492
1478635968	1444622492
1478830415	1444622492
1478870253	1444622492
1481957836	1444622492
1482714913	1444622492
1484905101	1444622492
1485474586	1444622492
1490102821	1444622492
1490255707	1444622492
1498782103	1444622492
1501149285	1444622492
1501349472	1444622492
1501535893	1444622492
1503360897	1444622492
1504303896	1444622492
1507367524	1444622492
1507367528	1444622492
1528635310	1444622492
1531554045	1444622492
1542932041	1444622492
1543788242	1444622492
1551208473	1444622492
1552684154	1444622492
1554641745	1444622492
1555587289	1444622492
1561449685	1444622492
1563296480	1444622492
1582361334	1444622492
1587740428	1444622492
1618495179	1444622492
1625492118	1444622492
1628306721	1444622492
1444622521	1444622520
1444622522	1444622520
1444622523	1444622520
1444622524	1444622520
1444622525	1444622520
1444622526	1444622520
1444622526	1444622520
1444622528	1444622520
1444622528	1444622520
1444622530	1444622520
1444622531	1444622520
1444622532	1444622520
1444622533	1444622520
1444622535	1444622520
1444622536	1444622520
1444622537	1444622520
1444622539	1444622520
1444622540	1444622520
1452529549	1444622520
1452529550	1444622520
1466892958	1444622520
1477231669	1444622520
1478090639	1444622520
1478330054	1444622520
1478384562	1444622520
1478682583	1444622520
1478728657	1444622520
1479014491	1444622520
1481925241	1444622520
1482714973	1444622520
1484907286	1444622520
1485520912	1444622520
1490102807	1444622520
1490258750	1444622520
1496078126	1444622520
1498782114	1444622520
1501149297	1444622520
1501349537	1444622520
1501535914	1444622520
1503360963	1444622520
1504303929	1444622520
1507367606	1444622520
1507367610	1444622520
1528635371	1444622520
1542627848	1444622520
1542932191	1444622520
1547941555	1444622520
1551208487	1444622520
1551985021	1444622520
1552684171	1444622520
1554120660	1444622520
1561449705	1444622520
1563296492	1444622520
1582361357	1444622520
1583248504	1444622520
1618499694	1444622520
1625492124	1444622520
1636532219	1444622520
1444622870	1444622869
1444622871	1444622869
1444622872	1444622869
1444622873	1444622869
1444622873	1444622869
1444622874	1444622869
1444622876	1444622869
1444622877	1444622869
1444622878	1444622869
1444622878	1444622869
1444622880	1444622869
1444622881	1444622869
1444622882	1444622869
1444622882	1444622869
1444622883	1444622869
1444622884	1444622869
1453147195	1444622869
1453147196	1444622869
1457216682	1444622869
1457216704	1444622869
1457216724	1444622869
1457909332	1444622869
1457909333	1444622869
1466893038	1444622869
1477084551	1444622869
1477246876	1444622869
1478373362	1444622869
1478373864	1444622869
1478413357	1444622869
1478646415	1444622869
1478817663	1444622869
1478920356	1444622869
1481851333	1444622869
1481915888	1444622869
1482715105	1444622869
1484906375	1444622869
1485499091	1444622869
1490102959	1444622869
1490269403	1444622869
1498782138	1444622869
1501149321	1444622869
1501349673	1444622869
1501535957	1444622869
1503361095	1444622869
1504303995	1444622869
1507367775	1444622869
1507367779	1444622869
1528635502	1444622869
1529675523	1444622869
1536427838	1444622869
1542932607	1444622869
1546086592	1444622869
1549653130	1444622869
1551208514	1444622869
1552684203	1444622869
1561449741	1444622869
1563296512	1444622869
1582361409	1444622869
1623130393	1444622869
1625492136	1444622869
1628306743	1444622869
1444622933	1444622932
1444622933	1444622932
1444622934	1444622932
1444622934	1444622932
1444622935	1444622932
1444622936	1444622932
1444622936	1444622932
1444622937	1444622932
1444622937	1444622932
1444622938	1444622932
1444622939	1444622932
1444622939	1444622932
1444622940	1444622932
1444622940	1444622932
1452772093	1444622932
1452772094	1444622932
1466893105	1444622932
1477260369	1444622932
1477978336	1444622932
1478526973	1444622932
1478531843	1444622932
1478681447	1444622932
1478685629	1444622932
1479009120	1444622932
1481931170	1444622932
1482714064	1444622932
1484905695	1444622932
1485487990	1444622932
1490102932	1444622932
1490276754	1444622932
1498782163	1444622932
1501149475	1444622932
1501349825	1444622932
1501537093	1444622932
1503361251	1444622932
1504304074	1444622932
1507367923	1444622932
1507367927	1444622932
1528635658	1444622932
1539987723	1444622932
1540137216	1444622932
1542940205	1444622932
1551208549	1444622932
1552684241	1444622932
1552839492	1444622932
1555763977	1444622932
1561449791	1444622932
1563296544	1444622932
1565146357	1444622932
1565146359	1444622932
1565146361	1444622932
1565146363	1444622932
1582361472	1444622932
1625492172	1444622932
1444622963	1444622961
1444622963	1444622961
1444622964	1444622961
1444622965	1444622961
1444622966	1444622961
1444622967	1444622961
1444622967	1444622961
1444622968	1444622961
1444622968	1444622961
1444622969	1444622961
1444622970	1444622961
1444622970	1444622961
1444622971	1444622961
1444622971	1444622961
1444622972	1444622961
1444622972	1444622961
1452772503	1444622961
1452772504	1444622961
1453238187	1444622961
1453238188	1444622961
1466894047	1444622961
1467438648	1444622961
1472456872	1444622961
1477230190	1444622961
1478328377	1444622961
1478456531	1444622961
1478545828	1444622961
1478787223	1444622961
1478790619	1444622961
1478938471	1444622961
1479188248	1444622961
1479188249	1444622961
1479188249	1444622961
1479188250	1444622961
1481482526	1444622961
1481933096	1444622961
1482714129	1444622961
1484906364	1444622961
1485498772	1444622961
1489917981	1444622961
1490102920	1444622961
1490280178	1444622961
1493028007	1444622961
1493579848	1444622961
1498782170	1444622961
1501149487	1444622961
1501349907	1444622961
1501537115	1444622961
1503361317	1444622961
1504304107	1444622961
1505278542	1444622961
1507367969	1444622961
1507367976	1444622961
1527651170	1444622961
1528635724	1444622961
1531554749	1444622961
1539579762	1444622961
1541483791	1444622961
1542940320	1444622961
1543475260	1444622961
1544669720	1444622961
1547941565	1444622961
1548843469	1444622961
1548843470	1444622961
1548843472	1444622961
1548843474	1444622961
1549398238	1444622961
1551208562	1444622961
1552684256	1444622961
1561449810	1444622961
1563296555	1444622961
1582361486	1444622961
1619915124	1444622961
1623130395	1444622961
1625492176	1444622961
1628306769	1444622961
1444627866	1444627864
1444627868	1444627864
1444627870	1444627864
1444627872	1444627864
1444627873	1444627864
1444627875	1444627864
1444627876	1444627864
1444627878	1444627864
1444627879	1444627864
1444627881	1444627864
1444627882	1444627864
1444627883	1444627864
1444627884	1444627864
1444627885	1444627864
1444627887	1444627864
1444627888	1444627864
1444627889	1444627864
1444627890	1444627864
1466889751	1444627864
1477087194	1444627864
1477286619	1444627864
1477898317	1444627864
1478477762	1444627864
1478501134	1444627864
1478739640	1444627864
1478836053	1444627864
1478880002	1444627864
1481930145	1444627864
1482828086	1444627864
1484286227	1444627864
1484286228	1444627864
1484286229	1444627864
1484286231	1444627864
1485488025	1444627864
1485712822	1444627864
1485712824	1444627864
1485712826	1444627864
1485712827	1444627864
1485712829	1444627864
1485712830	1444627864
1486896528	1444627864
1486896546	1444627864
1489137875	1444627864
1489137877	1444627864
1489137879	1444627864
1489137880	1444627864
1489137882	1444627864
1489137884	1444627864
1489137886	1444627864
1489137887	1444627864
1489918688	1444627864
1490282522	1444627864
1493579671	1444627864
1498781233	1444627864
1501139064	1444627864
1501353160	1444627864
1501527847	1444627864
1503394510	1444627864
1504300370	1444627864
1505278676	1444627864
1507372153	1444627864
1507372157	1444627864
1510777514	1444627864
1510777516	1444627864
1510777517	1444627864
1510777519	1444627864
1527651553	1444627864
1528638896	1444627864
1539987847	1444627864
1540510502	1444627864
1542905651	1444627864
1543475136	1444627864
1543895212	1444627864
1551209944	1444627864
1552681805	1444627864
1561551815	1444627864
1563297859	1444627864
1564157252	1444627864
1564157292	1444627864
1564367181	1444627864
1564677090	1444627864
1564677117	1444627864
1564677146	1444627864
1571819061	1444627864
1571819065	1444627864
1571819068	1444627864
1571819070	1444627864
1571819073	1444627864
1571819076	1444627864
1571819079	1444627864
1571819082	1444627864
1571819085	1444627864
1582367664	1444627864
1592993047	1444627864
1595426562	1444627864
1595426589	1444627864
1595426603	1444627864
1605620971	1444627864
1611914822	1444627864
1611914826	1444627864
1611914829	1444627864
1611914831	1444627864
1611914835	1444627864
1618580424	1444627864
1619177559	1444627864
1623130627	1444627864
1625492635	1444627864
1628307042	1444627864
1635163928	1444627864
1444627866	1444627864
1444627868	1444627864
1444627870	1444627864
1444627872	1444627864
1444627873	1444627864
1444627875	1444627864
1444627876	1444627864
1444627878	1444627864
1444627879	1444627864
1444627881	1444627864
1444627882	1444627864
1444627883	1444627864
1444627884	1444627864
1444627885	1444627864
1444627887	1444627864
1444627888	1444627864
1444627889	1444627864
1444627890	1444627864
1466889751	1444627864
1477087194	1444627864
1477286619	1444627864
1477898317	1444627864
1478477762	1444627864
1478501134	1444627864
1478739640	1444627864
1478836053	1444627864
1478880002	1444627864
1481930145	1444627864
1482828086	1444627864
1484286227	1444627864
1484286228	1444627864
1484286229	1444627864
1484286231	1444627864
1485488025	1444627864
1485712822	1444627864
1485712824	1444627864
1485712826	1444627864
1485712827	1444627864
1485712829	1444627864
1485712830	1444627864
1486896528	1444627864
1486896546	1444627864
1489137875	1444627864
1489137877	1444627864
1489137879	1444627864
1489137880	1444627864
1489137882	1444627864
1489137884	1444627864
1489137886	1444627864
1489137887	1444627864
1489918688	1444627864
1490282522	1444627864
1493579671	1444627864
1498781233	1444627864
1501139064	1444627864
1501353160	1444627864
1501527847	1444627864
1503394510	1444627864
1504300370	1444627864
1505278676	1444627864
1507372153	1444627864
1507372157	1444627864
1510777514	1444627864
1510777516	1444627864
1510777517	1444627864
1510777519	1444627864
1527651553	1444627864
1528638896	1444627864
1539987847	1444627864
1540510502	1444627864
1542905651	1444627864
1543475136	1444627864
1543895212	1444627864
1551209944	1444627864
1552681805	1444627864
1561551815	1444627864
1563297859	1444627864
1564157252	1444627864
1564157292	1444627864
1564367181	1444627864
1564677090	1444627864
1564677117	1444627864
1564677146	1444627864
1571819061	1444627864
1571819065	1444627864
1571819068	1444627864
1571819070	1444627864
1571819073	1444627864
1571819076	1444627864
1571819079	1444627864
1571819082	1444627864
1571819085	1444627864
1582367664	1444627864
1592993047	1444627864
1595426562	1444627864
1595426589	1444627864
1595426603	1444627864
1605620971	1444627864
1611914822	1444627864
1611914826	1444627864
1611914829	1444627864
1611914831	1444627864
1611914835	1444627864
1618580424	1444627864
1619177559	1444627864
1623130627	1444627864
1625492635	1444627864
1628307042	1444627864
1635163928	1444627864
1444628666	1444628665
1444628666	1444628665
1444628667	1444628665
1444628668	1444628665
1444628669	1444628665
1444628670	1444628665
1444628670	1444628665
1444628671	1444628665
1444628672	1444628665
1444628672	1444628665
1444628673	1444628665
1444628673	1444628665
1444628674	1444628665
1444628674	1444628665
1444628675	1444628665
1444628675	1444628665
1444628676	1444628665
1444628677	1444628665
1466885819	1444628665
1467599128	1444628665
1467599129	1444628665
1467599130	1444628665
1472454659	1444628665
1472454660	1444628665
1472454661	1444628665
1474412422	1444628665
1474412422	1444628665
1477086940	1444628665
1477289598	1444628665
1477977127	1444628665
1478110162	1444628665
1478478839	1444628665
1478672744	1444628665
1478753337	1444628665
1478826689	1444628665
1481965479	1444628665
1482828483	1444628665
1485081137	1444628665
1485081144	1444628665
1485523251	1444628665
1485712348	1444628665
1485712350	1444628665
1485712351	1444628665
1485712354	1444628665
1489918781	1444628665
1490270184	1444628665
1496063412	1444628665
1498781299	1444628665
1501140067	1444628665
1501353543	1444628665
1501528862	1444628665
1503395019	1444628665
1504301765	1444628665
1505278709	1444628665
1507372665	1444628665
1507372669	1444628665
1511749558	1444628665
1527651591	1444628665
1527921024	1444628665
1527921029	1444628665
1527921035	1444628665
1527921040	1444628665
1528639292	1444628665
1536643441	1444628665
1539539483	1444628665
1540904447	1444628665
1542628021	1444628665
1542900824	1444628665
1543761113	1444628665
1549254345	1444628665
1549254348	1444628665
1551210065	1444628665
1552681953	1444628665
1561551977	1444628665
1563298020	1444628665
1564484377	1444628665
1582368927	1444628665
1595547861	1444628665
1615451357	1444628665
1615451463	1444628665
1615452010	1444628665
1615452033	1444628665
1615452037	1444628665
1615452087	1444628665
1615452091	1444628665
1616917526	1444628665
1618420902	1444628665
1619604667	1444628665
1622027697	1444628665
1622027698	1444628665
1622027773	1444628665
1622027774	1444628665
1623130636	1444628665
1625492688	1444628665
1628307073	1444628665
1444659795	1444659794
1444659795	1444659794
1444659796	1444659794
1444659797	1444659794
1444659798	1444659794
1444659799	1444659794
1444659799	1444659794
1444659800	1444659794
1444659801	1444659794
1444659802	1444659794
1444659803	1444659794
1444659804	1444659794
1444659805	1444659794
1444659806	1444659794
1444659808	1444659794
1444659809	1444659794
1466886308	1444659794
1467599777	1444659794
1467599778	1444659794
1467599779	1444659794
1467599779	1444659794
1467599780	1444659794
1467599781	1444659794
1467599782	1444659794
1467599782	1444659794
1467599783	1444659794
1471890444	1444659794
1471890446	1444659794
1472453678	1444659794
1472453679	1444659794
1472453681	1444659794
1472453682	1444659794
1472453683	1444659794
1472453684	1444659794
1472453685	1444659794
1472453686	1444659794
1472453687	1444659794
1472453688	1444659794
1472453689	1444659794
1477086113	1444659794
1477266242	1444659794
1478012892	1444659794
1478383169	1444659794
1478508176	1444659794
1478543811	1444659794
1478641021	1444659794
1479187466	1444659794
1479187466	1444659794
1479187467	1444659794
1479187467	1444659794
1479187468	1444659794
1479187469	1444659794
1479282086	1444659794
1481766624	1444659794
1481850970	1444659794
1482783830	1444659794
1482783831	1444659794
1482783832	1444659794
1482783833	1444659794
1482829905	1444659794
1485486856	1444659794
1485681600	1444659794
1485681601	1444659794
1485681603	1444659794
1485681604	1444659794
1485681605	1444659794
1485681607	1444659794
1486765846	1444659794
1486765866	1444659794
1489137181	1444659794
1489137183	1444659794
1489919108	1444659794
1490242923	1444659794
1493579635	1444659794
1498782249	1444659794
1501143709	1444659794
1501354959	1444659794
1501530636	1444659794
1503396445	1444659794
1504297926	1444659794
1505278772	1444659794
1507374597	1444659794
1507374601	1444659794
1527651759	1444659794
1528640706	1444659794
1535658428	1444659794
1536966487	1444659794
1539987922	1444659794
1540560930	1444659794
1541567153	1444659794
1542905972	1444659794
1551210503	1444659794
1552682467	1444659794
1555175800	1444659794
1561552832	1444659794
1563298568	1444659794
1564367626	1444659794
1582368583	1444659794
1618395334	1444659794
1618582752	1444659794
1621950072	1444659794
1621950074	1444659794
1625492927	1444659794
1628307169	1444659794
1633237325	1444659794
1634610069	1444659794
1634610070	1444659794
1445033771	1445033771
1445033773	1445033771
1445033775	1445033771
1445033775	1445033771
1445033776	1445033771
1445033777	1445033771
1445033779	1445033771
1445033780	1445033771
1445033781	1445033771
1445033783	1445033771
1445033785	1445033771
1445033786	1445033771
1445033788	1445033771
1445033790	1445033771
1445033792	1445033771
1445033794	1445033771
1452772847	1445033771
1452772848	1445033771
1456755357	1445033771
1456755358	1445033771
1466884721	1445033771
1477271360	1445033771
1477980034	1445033771
1478270467	1445033771
1478399832	1445033771
1482835191	1445033771
1484905786	1445033771
1485486569	1445033771
1490103255	1445033771
1490262214	1445033771
1498783139	1445033771
1501143061	1445033771
1501360437	1445033771
1501532334	1445033771
1503412040	1445033771
1504302440	1445033771
1505278950	1445033771
1507382109	1445033771
1507382114	1445033771
1528645938	1445033771
1529771081	1445033771
1537031693	1445033771
1539988119	1445033771
1542924543	1445033771
1551215775	1445033771
1552684712	1445033771
1554571979	1445033771
1554708478	1445033771
1561453125	1445033771
1563300837	1445033771
1582370426	1445033771
1605174439	1445033771
1605174676	1445033771
1605174688	1445033771
1605174707	1445033771
1605174722	1445033771
1605174724	1445033771
1605174732	1445033771
1618477273	1445033771
1622112818	1445033771
1622112821	1445033771
1625494100	1445033771
1445033789	1445033787
1445033791	1445033787
1445033793	1445033787
1445033796	1445033787
1445033798	1445033787
1445033800	1445033787
1445033802	1445033787
1445033804	1445033787
1445033807	1445033787
1445033809	1445033787
1445033811	1445033787
1445033813	1445033787
1445033814	1445033787
1445033816	1445033787
1445033817	1445033787
1445033819	1445033787
1452772386	1445033787
1452772386	1445033787
1466884785	1445033787
1477217075	1445033787
1478088511	1445033787
1478094635	1445033787
1478497649	1445033787
1482835239	1445033787
1484906447	1445033787
1485512459	1445033787
1490103246	1445033787
1490258830	1445033787
1498783147	1445033787
1501143071	1445033787
1501360490	1445033787
1501532353	1445033787
1503412231	1445033787
1504302467	1445033787
1507382189	1445033787
1507382194	1445033787
1528922361	1445033787
1531559901	1445033787
1536520102	1445033787
1540597425	1445033787
1542924675	1445033787
1546087048	1445033787
1551215785	1445033787
1552684724	1445033787
1553776121	1445033787
1556011256	1445033787
1561453133	1445033787
1563300846	1445033787
1563498030	1445033787
1563762510	1445033787
1563762511	1445033787
1563762513	1445033787
1563766719	1445033787
1563788472	1445033787
1563790307	1445033787
1563790309	1445033787
1563790311	1445033787
1582370439	1445033787
1590068286	1445033787
1618422731	1445033787
1619509447	1445033787
1625494105	1445033787
1628307422	1445033787
1445034162	1445034160
1445034165	1445034160
1445034168	1445034160
1445034171	1445034160
1445034173	1445034160
1445034177	1445034160
1445034180	1445034160
1445034184	1445034160
1445034188	1445034160
1445710814	1445034160
1445710815	1445034160
1452355947	1445034160
1452355948	1445034160
1452772252	1445034160
1452772253	1445034160
1457281533	1445034160
1466884945	1445034160
1477291420	1445034160
1478083082	1445034160
1478088034	1445034160
1478506093	1445034160
1478677974	1445034160
1478737453	1445034160
1478833747	1445034160
1481987694	1445034160
1482835433	1445034160
1484907343	1445034160
1490254565	1445034160
1498783180	1445034160
1501143109	1445034160
1501360720	1445034160
1501532418	1445034160
1503412787	1445034160
1504302563	1445034160
1528646178	1445034160
1530425824	1445034160
1542913059	1445034160
1547242760	1445034160
1551215827	1445034160
1551414634	1445034160
1552684773	1445034160
1555079648	1445034160
1561453169	1445034160
1563300881	1445034160
1582370497	1445034160
1618500820	1445034160
1623131046	1445034160
1625494121	1445034160
1645876243	1445034160
1645876247	1445034160
1445034486	1445034483
1445034489	1445034483
1445034492	1445034483
1445034495	1445034483
1445034498	1445034483
1445034501	1445034483
1445034503	1445034483
1445034505	1445034483
1445034507	1445034483
1452355907	1445034483
1452355908	1445034483
1452772393	1445034483
1452772393	1445034483
1466885095	1445034483
1477274560	1445034483
1478123794	1445034483
1478387130	1445034483
1478391277	1445034483
1478478529	1445034483
1478723717	1445034483
1478752081	1445034483
1478823489	1445034483
1481857963	1445034483
1481930263	1445034483
1482835612	1445034483
1484906433	1445034483
1490283724	1445034483
1498780399	1445034483
1501139403	1445034483
1501360899	1445034483
1501532480	1445034483
1503413459	1445034483
1504295510	1445034483
1528675422	1445034483
1542913260	1445034483
1546087068	1445034483
1547941588	1445034483
1550174917	1445034483
1551215871	1445034483
1552684822	1445034483
1552781965	1445034483
1552886033	1445034483
1561453213	1445034483
1563300921	1445034483
1618500865	1445034483
1445035072	1445035071
1445035073	1445035071
1445035074	1445035071
1445035075	1445035071
1445035077	1445035071
1445035079	1445035071
1445035081	1445035071
1445035083	1445035071
1445035084	1445035071
1445035086	1445035071
1445035088	1445035071
1445035091	1445035071
1445035093	1445035071
1445035096	1445035071
1445035099	1445035071
1445035102	1445035071
1445035105	1445035071
1445035109	1445035071
1445035111	1445035071
1445035114	1445035071
1452529085	1445035071
1452529086	1445035071
1466887212	1445035071
1477286270	1445035071
1478082560	1445035071
1478270925	1445035071
1478413892	1445035071
1478642917	1445035071
1478750173	1445035071
1478824365	1445035071
1481922136	1445035071
1482835735	1445035071
1483453037	1445035071
1484905150	1445035071
1485473577	1445035071
1490103161	1445035071
1490276143	1445035071
1498780416	1445035071
1501139426	1445035071
1501361022	1445035071
1501533405	1445035071
1503413847	1445035071
1504295587	1445035071
1507382696	1445035071
1507382700	1445035071
1528646478	1445035071
1531554782	1445035071
1538822053	1445035071
1542909544	1445035071
1551215897	1445035071
1552684852	1445035071
1554204133	1445035071
1554632176	1445035071
1561453249	1445035071
1563300944	1445035071
1582370823	1445035071
1602365871	1445035071
1618500892	1445035071
1625494161	1445035071
1628307476	1445035071
1445035128	1445035125
1445035131	1445035125
1445035134	1445035125
1445035136	1445035125
1445035138	1445035125
1445035140	1445035125
1445035143	1445035125
1445035145	1445035125
1445035148	1445035125
1445035150	1445035125
1445035153	1445035125
1445035155	1445035125
1445035158	1445035125
1445035159	1445035125
1445035162	1445035125
1445035164	1445035125
1452529041	1445035125
1452529042	1445035125
1457461376	1445035125
1457461377	1445035125
1466887344	1445035125
1467611740	1445035125
1472449535	1445035125
1477292336	1445035125
1477879965	1445035125
1478130600	1445035125
1478424402	1445035125
1478624169	1445035125
1478879693	1445035125
1478996129	1445035125
1481964947	1445035125
1482835873	1445035125
1484905752	1445035125
1485487789	1445035125
1489920322	1445035125
1490103126	1445035125
1490264748	1445035125
1498780439	1445035125
1501139453	1445035125
1501361229	1445035125
1501533457	1445035125
1503414483	1445035125
1504295659	1445035125
1505278991	1445035125
1507382848	1445035125
1507382852	1445035125
1519915535	1445035125
1519915537	1445035125
1519915540	1445035125
1519915542	1445035125
1523955357	1445035125
1528675468	1445035125
1530424124	1445035125
1536492509	1445035125
1542112110	1445035125
1542909677	1445035125
1544931067	1445035125
1551216124	1445035125
1551651785	1445035125
1552684884	1445035125
1555641359	1445035125
1561453290	1445035125
1563301129	1445035125
1582370868	1445035125
1618500927	1445035125
1625494174	1445035125
1628307489	1445035125
1445035139	1445035137
1445035141	1445035137
1445035143	1445035137
1445035146	1445035137
1445035148	1445035137
1445035150	1445035137
1445035153	1445035137
1445035155	1445035137
1445035157	1445035137
1445035159	1445035137
1445035162	1445035137
1445035164	1445035137
1445035166	1445035137
1445035168	1445035137
1445035169	1445035137
1445035170	1445035137
1452529758	1445035137
1452529759	1445035137
1466887356	1445035137
1467611745	1445035137
1477084558	1445035137
1477276025	1445035137
1478313669	1445035137
1478353119	1445035137
1478422485	1445035137
1478680719	1445035137
1478779589	1445035137
1478837201	1445035137
1481959358	1445035137
1482835885	1445035137
1484906423	1445035137
1485499214	1445035137
1490103127	1445035137
1490260642	1445035137
1498780441	1445035137
1501139455	1445035137
1501361241	1445035137
1501533460	1445035137
1503414497	1445035137
1504295665	1445035137
1507382869	1445035137
1507382872	1445035137
1528675480	1445035137
1531540024	1445035137
1536484864	1445035137
1541484373	1445035137
1542909693	1445035137
1550873985	1445035137
1551216126	1445035137
1552684887	1445035137
1555933009	1445035137
1561453293	1445035137
1563301130	1445035137
1582370872	1445035137
1594136668	1445035137
1594136668	1445035137
1594136670	1445035137
1594136683	1445035137
1594136701	1445035137
1594136744	1445035137
1594136759	1445035137
1594136805	1445035137
1594136810	1445035137
1595758964	1445035137
1618500929	1445035137
1625494175	1445035137
1628307489	1445035137
1445035309	1445035308
1445035310	1445035308
1445035311	1445035308
1445035312	1445035308
1445035313	1445035308
1445035313	1445035308
1445035314	1445035308
1445035315	1445035308
1445035316	1445035308
1452355823	1445035308
1452355824	1445035308
1452772998	1445035308
1452772998	1445035308
1466887403	1445035308
1477254356	1445035308
1477880920	1445035308
1478136615	1445035308
1478410044	1445035308
1478515469	1445035308
1478606909	1445035308
1479162353	1445035308
1481752528	1445035308
1481777951	1445035308
1482835951	1445035308
1484905141	1445035308
1490276984	1445035308
1498780452	1445035308
1501139467	1445035308
1501361311	1445035308
1501533483	1445035308
1503414687	1445035308
1504295698	1445035308
1528646700	1445035308
1530436772	1445035308
1542909749	1445035308
1543788724	1445035308
1551216139	1445035308
1552684902	1445035308
1554641809	1445035308
1561453311	1445035308
1563301140	1445035308
1582370888	1445035308
1589978651	1445035308
1618500944	1445035308
1623131095	1445035308
1625494182	1445035308
1445035648	1445035646
1445035651	1445035646
1445035653	1445035646
1445035655	1445035646
1445035657	1445035646
1445035660	1445035646
1445035663	1445035646
1445035667	1445035646
1445035671	1445035646
1445035674	1445035646
1445035678	1445035646
1445035683	1445035646
1445035687	1445035646
1445035691	1445035646
1445035695	1445035646
1445035699	1445035646
1445035704	1445035646
1445035708	1445035646
1445035712	1445035646
1445035716	1445035646
1450589289	1445035646
1450589291	1445035646
1457372365	1445035646
1457372382	1445035646
1466887520	1445035646
1477216359	1445035646
1478008644	1445035646
1478422776	1445035646
1478544557	1445035646
1478780136	1445035646
1478799980	1445035646
1478952713	1445035646
1481962552	1445035646
1482836245	1445035646
1484905128	1445035646
1485472364	1445035646
1490103047	1445035646
1490243153	1445035646
1498781252	1445035646
1501141575	1445035646
1501361596	1445035646
1501534016	1445035646
1503416231	1445035646
1504297494	1445035646
1505278985	1445035646
1507383183	1445035646
1507383189	1445035646
1523866571	1445035646
1523866571	1445035646
1523866571	1445035646
1523866610	1445035646
1526081369	1445035646
1528646994	1445035646
1537168503	1445035646
1542913704	1445035646
1543788738	1445035646
1551216200	1445035646
1552005353	1445035646
1552684969	1445035646
1561453395	1445035646
1563301186	1445035646
1563365722	1445035646
1582371421	1445035646
1618598165	1445035646
1623131099	1445035646
1625494225	1445035646
1628307521	1445035646
1445035714	1445035710
1445035719	1445035710
1445035724	1445035710
1445035730	1445035710
1445035735	1445035710
1445035741	1445035710
1445035747	1445035710
1445035752	1445035710
1445035756	1445035710
1445035760	1445035710
1445035764	1445035710
1445035768	1445035710
1445035771	1445035710
1445035775	1445035710
1445035779	1445035710
1445035783	1445035710
1445035786	1445035710
1445035790	1445035710
1452773056	1445035710
1452773057	1445035710
1453063601	1445035710
1453063602	1445035710
1466888647	1445035710
1477249764	1445035710
1477855692	1445035710
1478456290	1445035710
1478515962	1445035710
1478654149	1445035710
1478759700	1445035710
1478995363	1445035710
1481922043	1445035710
1482836415	1445035710
1484905123	1445035710
1485472368	1445035710
1490103314	1445035710
1490243864	1445035710
1498781278	1445035710
1501141612	1445035710
1501361768	1445035710
1501534076	1445035710
1503439174	1445035710
1504297581	1445035710
1505278986	1445035710
1507383376	1445035710
1507383381	1445035710
1528657494	1445035710
1532597466	1445035710
1536474675	1445035710
1542941343	1445035710
1543788742	1445035710
1551216236	1445035710
1552685009	1445035710
1554641840	1445035710
1561453445	1445035710
1563301220	1445035710
1582371462	1445035710
1618598244	1445035710
1623131100	1445035710
1625494240	1445035710
1628307543	1445035710
1445035751	1445035747
1445035756	1445035747
1445035760	1445035747
1445035764	1445035747
1445035768	1445035747
1445035771	1445035747
1445035776	1445035747
1445035779	1445035747
1445035783	1445035747
1445035787	1445035747
1445035790	1445035747
1445035793	1445035747
1445035797	1445035747
1445035798	1445035747
1445035800	1445035747
1445035801	1445035747
1452772234	1445035747
1452772235	1445035747
1457909883	1445035747
1457909883	1445035747
1466888751	1445035747
1477307861	1445035747
1478085231	1445035747
1478358475	1445035747
1478426972	1445035747
1478632320	1445035747
1478792204	1445035747
1478813559	1445035747
1481936598	1445035747
1482836534	1445035747
1484907301	1445035747
1485523261	1445035747
1490103304	1445035747
1490281051	1445035747
1498781297	1445035747
1501141633	1445035747
1501361874	1445035747
1501534110	1445035747
1503439234	1445035747
1504297635	1445035747
1505278986	1445035747
1507383526	1445035747
1507383530	1445035747
1528657600	1445035747
1530423237	1445035747
1537311742	1445035747
1542941715	1445035747
1547242806	1445035747
1551216258	1445035747
1552685032	1445035747
1552871187	1445035747
1555470035	1445035747
1561453476	1445035747
1563301239	1445035747
1582371494	1445035747
1591017058	1445035747
1591026009	1445035747
1605801735	1445035747
1618598289	1445035747
1625494262	1445035747
1628307552	1445035747
1445036058	1445036052
1445036064	1445036052
1445036071	1445036052
1445036079	1445036052
1445036086	1445036052
1445036093	1445036052
1445036100	1445036052
1445036108	1445036052
1445036115	1445036052
1445036121	1445036052
1445036125	1445036052
1445036130	1445036052
1445036135	1445036052
1445036138	1445036052
1445036141	1445036052
1445036143	1445036052
1445710483	1445036052
1445710484	1445036052
1454950200	1445036052
1454950414	1445036052
1454950417	1445036052
1466889024	1445036052
1477242269	1445036052
1478092233	1445036052
1478095766	1445036052
1478465545	1445036052
1482836854	1445036052
1484909465	1445036052
1485512788	1445036052
1490276804	1445036052
1492862755	1445036052
1498781346	1445036052
1501143150	1445036052
1501362202	1445036052
1501534964	1445036052
1503419433	1445036052
[truncated: 105,273 more rows]
