# Supplementary material for: Wikidata and the bibliography of life
Source: PeerJ. 2022 Jul 7;10:e13712. doi: 10.7717/peerj.13712 (PMC9271275; doi:10.7717/peerj.13712)
Supplement: Supplemental Information 3 [file peerj-10-13712-s003.tsv]

User	Bot	Person
VIGNERON	-	1
Tom.Reding	-	1
ديفيد عادل وهبة خليل 2	-	1
TenWhile6	-	1
Romaine	-	1
Hannes Röst	-	1
EdgarsBot	1	-
Pasleim	-	1
BotNinja	1	-
Bodhisattwa	-	1
Burmeister	-	1
Dexbot	1	-
HareGovorittKrishna	-	1
StultuS	-	1
Karl Oblique	-	1
Leptictidium	-	1
Lymantria	-	1
Abbe98	-	1
NPImporterBot	1	-
FoeNyx	-	1
Pi bot	1	-
Aluxosm	-	1
Sorrow of Sophie	-	1
Bukk	-	1
Maryacat	-	1
Gobonobo	-	1
Richard Nevell	-	1
DGtal	-	1
Siloepic	-	1
Thierry Caro	-	1
Frlgin	-	1
Denny	-	2
Drastician	-	2
Csisc	-	2
Mzaki	-	2
Oronsay	-	2
Ghuron	-	2
Delirium	-	2
1Veertje	-	2
Innotata	-	2
Zhenqinli	-	2
AdrianoRutz	-	2
Laddo	-	2
FallingGravity	-	2
HCShannon	-	2
DreZhsh	-	2
PokestarFan	-	2
Kippelboy	-	2
Dirac	-	2
Tdbot	2	-
Sjoerddebruin	-	2
LamBoet	-	2
Edoderoo	-	2
DeltaBot	2	-
ProteinBoxBot	2	-
Circeus	-	2
Leschnei	-	2
Germartin1	-	2
Alistairgray42	-	2
Eumolpo	-	2
Camillu87	-	2
Pilsks	-	3
Fagus	-	3
Infovarius	-	3
S.K.	-	3
Jjfloyd	-	3
Lichenes	-	3
Yotwen	-	3
Vesihiisi	-	4
Marchitelli	-	4
JesseW	-	4
Palotabarát	-	4
Vycl1994	-	4
Andrawaag	-	4
Mushroom	-	4
Talinum	-	4
Pamputt	-	4
Josve05a	-	5
EvaSeidlmayer	-	6
Brya	-	6
Giantflightlessbirds	-	6
From Hill To Shore	-	6
Maculosae tegmine lyncis	-	7
Pfadintegral	-	7
589q	-	7
GrndStt	-	7
Quesotiotyo	-	7
Dcflyer	-	8
Erfurth	-	8
Schwede66	-	8
Manu1400	-	9
Myrmoteras	-	10
Escudero	-	10
UWashPrincipalCataloger	-	10
Mahir256	-	10
Thomas11	-	11
ASchedulingError	-	12
Animalparty	-	12
MNHNL pbraun	-	12
Ixocactus	-	12
Tagishsimon	-	13
Andre Engels	-	13
Neferkheperre	-	13
PLbot	13	-
Vahurzpu	-	13
Fnielsen	-	13
Harej batch edits	-	14
Azertus	-	14
MartinGala	-	14
BugWarp	-	14
Mahdimoqri	-	14
Amasuela	-	17
Czupirek	-	18
Kpjas	-	18
Culex	-	19
VIGNERON en résidence	-	19
Monster Iestyn	-	19
Reosarevok	-	20
AS	-	21
RLJ	-	21
Scidudebot	21	-
TiagoLubiana	-	22
Thieol	-	23
Ijon	-	23
GoEThe	-	24
MatSuBot	25	-
Patricio.lorente	-	26
Hofoen	-	26
Fatameh sister bot	28	-
S.v.Mering	-	31
NguoiDungKhongDinhDanh	-	33
PieterJanR	-	33
Pharaoh han	-	34
Rachmat04	-	34
Qgroom	-	35
BiodiversityBot	35	-
Charles Matthews	-	36
QTHCCAN	-	36
YULdigitalpreservation	-	38
Pigsonthewing	-	43
Freakymovie	-	46
Orcbot	46	-
PePeEfe	-	49
William Graham	-	49
Niterurea	-	49
Stevenliuyi	-	50
ArthurPSmith	-	54
Achim Raschka	-	57
Jeanloujustine	-	57
Lmalena	-	58
Cavernia	-	59
Jsamwrites	-	62
GerardM	-	68
Brazal.dang	-	73
Walkuraxx	-	74
Bitofdust	-	76
Rar	-	91
Al Riaz Uddin Ripon	-	117
Canley	-	125
MargaretRDonald	-	188
Nicolekearney	-	190
Yahya	-	248
ԱշոտՏՆՂ	-	254
MsynBot	262	-
So9q	-	278
Friesen5000	-	304
Givet	-	311
YoaR	-	342
Jarekt	-	347
Ambrosia10	-	385
Liridon	-	428
Totodu74	-	529
RogerNiceEyes	-	575
Jura1	-	601
GZWDer (flood)	-	602
LargeDatasetBot	619	-
Citationgraph bot	667	-
Simon Villeneuve	-	672
Akbarali	-	710
Sic19	-	724
JhealdBatch	-	730
DrThneed	-	748
JarektBot	750	-
Trilotat	-	779
Allknowingroger	-	787
PintochBot	852	-
Citationgraph bot 2	977	-
Christian Ferrer	-	1167
Reinheitsgebot	1253	-
KrBot	1446	-
Research Bot	1583	-
ԱշբոտՏՆՂ	-	1643
Sky xe	-	1732
Harej	-	1954
Hogü-456	-	2060
XabatuBot	2214	-
Emijrpbot	2943	-
Succu	-	3548
Mr.Ibrahembot	3940	-
Renamerr	-	4694
QuickStatementsBot	4841	-
Daniel Mietchen	-	4902
Rdmpage	-	9607
Edoderoobot	12117	-
SuccuBot	38234	-
