# Supplementary material for: Wikidata and the bibliography of life
Source: PeerJ. 2022 Jul 7;10:e13712. doi: 10.7717/peerj.13712 (PMC9271275; doi:10.7717/peerj.13712)
Supplement: Supplemental Information 4 [file peerj-10-13712-s004.tsv]

Property	Number of edits
P8978	1
P1680	1
P856	1
P212	1
P1889	1
P105	1
P171	1
P225	1
P3606	1
P846	1
P6954	1
P1844	1
P1025	1
P685	1
P361	1
P136	1
P460	1
P4901	1
P996	1
P243	1
P1154	2
P957	2
P423	2
P393	2
P566	2
P854	2
P6833	2
P7720	2
P5530	3
P6769	3
P8299	4
Library of Congress Control Number (LCCN) (bibliographic)	4
P123	4
WoRMS-ID for taxa	4
P4011	5
P6366	5
P18	5
P9939	6
P2038	6
P4327	6
BHL part ID	7
P2322	7
P8758	9
P2507	10
Open Library ID	10
place of publication	11
on focus list of Wikimedia project	11
redirect	15
number of pages	15
CiNii article ID	26
Handle ID	31
WoRMS source ID	36
ADS bibcode	41
copyright license	50
Fatcat ID	50
P9836	61
OpenCitations bibliographic resource ID	77
Commons category	97
Dimensions Publication ID	181
full work available at URL	217
PMCID	223
exact match	256
Archival Resource Key	275
original language of film or TV show	308
Australian Faunal Directory publication ID	377
copyright status	407
Internet Archive ID	471
PubMed ID	584
BHL Page ID	653
BioStor work ID	672
JSTOR article ID	688
ZooBank publication ID	866
ResearchGate publication ID	879
language of work or name	962
cites work	2041
issue	2368
published in	2579
instance of	2583
volume	2607
publication date	2682
DOI	2693
title	2750
page(s)	2851
author	3601
main subject	5846
author name string	8595
